# Supplementary material for: Revealing the early stages of carbamazepine crystallization by cryoTEM and 3D electron diffraction
Source: IUCrJ. 2021 Oct 30;8(Pt 6):860–6. doi: 10.1107/S2052252521010101 (PMC8562671; doi:10.1107/S2052252521010101)
Supplement: Supplementary file 1 [file m-08-00860-sup1.cif]

####################################################################### 
# 
# This file contains crystal structure data downloaded from the 
# Cambridge Structural Database (CSD) hosted by the Cambridge 
# Crystallographic Data Centre (CCDC).
# 
# Full information about CCDC data access policies and citation 
# guidelines are available at http://www.ccdc.cam.ac.uk/access/V1 
# 
# Audit and citation data items may have been added by the CCDC. 
# Please retain this information to preserve the provenance of 
# this file and to allow appropriate attribution of the data. 
# 
#######################################################################

data_CBZDH
_database_code_depnum_ccdc_archive 'CCDC 2085759'
loop_
_audit_author_name
_audit_author_address
'Edward Broadhurst'
;The University of Edinburgh
United Kingdom
;
_audit_update_record             
;
2021-05-25 deposited with the CCDC.	2021-05-31 downloaded from the CCDC.
;

_audit_creation_method           SHELXL-2018/3
_shelx_SHELXL_version_number     2018/3
_chemical_name_systematic        ?
_chemical_name_common            ?
_chemical_melting_point          ?
_chemical_formula_moiety         ?
_chemical_formula_sum            'C15 H16 N2 O3'
_chemical_formula_weight         272.30

loop_
_atom_type_symbol
_atom_type_description
_atom_type_scat_dispersion_real
_atom_type_scat_dispersion_imag
_atom_type_scat_source
C C 0.0000 0.0000 'International Tables Vol C Tables 4.2.6.8 and 6.1.1.4'
H H 0.0000 0.0000 'International Tables Vol C Tables 4.2.6.8 and 6.1.1.4'
N N 0.0000 0.0000 'International Tables Vol C Tables 4.2.6.8 and 6.1.1.4'
O O 0.0000 0.0000 'International Tables Vol C Tables 4.2.6.8 and 6.1.1.4'

_space_group_crystal_system      monoclinic
_space_group_IT_number           14
_space_group_name_H-M_alt        'P 21/c'
_space_group_name_Hall           '-P 2ybc'

_shelx_space_group_comment       
;
The symmetry employed for this shelxl refinement is uniquely defined
by the following loop, which should always be used as a source of
symmetry information in preference to the above space-group names.
They are only intended as comments.
;

loop_
_space_group_symop_operation_xyz
'x, y, z'
'-x, y+1/2, -z+1/2'
'-x, -y, -z'
'x, -y-1/2, z-1/2'

_cell_length_a                   10.410(2)
_cell_length_b                   28.117(6)
_cell_length_c                   5.0380(10)
_cell_angle_alpha                90
_cell_angle_beta                 104.64(3)
_cell_angle_gamma                90
_cell_volume                     1426.8(5)
_cell_formula_units_Z            4
_cell_measurement_temperature    100(2)
_cell_measurement_reflns_used    2602
_cell_measurement_theta_min      0.0718
_cell_measurement_theta_max      1.7965

_exptl_crystal_description       lath
_exptl_crystal_colour            colourless
_exptl_crystal_density_meas      ?
_exptl_crystal_density_method    ?
_exptl_crystal_density_diffrn    1.268
_exptl_crystal_F_000             220
_exptl_transmission_factor_min   ?
_exptl_transmission_factor_max   ?
_exptl_crystal_size_max          0.006 #size from 7 different CBZDH crystals
_exptl_crystal_size_mid          0.0005 #size from 7 different CBZDH crystals
_exptl_crystal_size_min          
0.000001 #size from 7 different CBZDH crystals
_exptl_absorpt_coefficient_mu    0.000
_shelx_estimated_absorpt_T_min   ?
_shelx_estimated_absorpt_T_max   ?
_exptl_absorpt_correction_type   none
_exptl_absorpt_correction_T_min  ?
_exptl_absorpt_correction_T_max  ?
_exptl_absorpt_process_details   ?
_exptl_absorpt_special_details   ?
_diffrn_ambient_temperature      100(2)
_diffrn_radiation_wavelength     0.02508
_diffrn_radiation_type           electron
_diffrn_source                   electron
_diffrn_measurement_device_type  
;
FEI Tecnai F20 @ 200 keV w TVIPS F816 camera.
;
_diffrn_measurement_method       'continuous rotation (3DED)'
_diffrn_detector_area_resol_mean ?
_diffrn_reflns_number            16902
_diffrn_reflns_av_unetI/netI     0.3436
_diffrn_reflns_av_R_equivalents  0.5308
_diffrn_reflns_limit_h_min       -12
_diffrn_reflns_limit_h_max       12
_diffrn_reflns_limit_k_min       -33
_diffrn_reflns_limit_k_max       34
_diffrn_reflns_limit_l_min       -6
_diffrn_reflns_limit_l_max       6
_diffrn_reflns_theta_min         0.076
_diffrn_reflns_theta_max         0.904
_diffrn_reflns_theta_full        0.862
_diffrn_measured_fraction_theta_max 0.875
_diffrn_measured_fraction_theta_full 0.906
_diffrn_reflns_Laue_measured_fraction_max 0.875
_diffrn_reflns_Laue_measured_fraction_full 0.906
_diffrn_reflns_point_group_measured_fraction_max 0.875
_diffrn_reflns_point_group_measured_fraction_full 0.906
_reflns_number_total             2602
_reflns_number_gt                1576
_reflns_threshold_expression     'I > 2\s(I)'
_reflns_Friedel_coverage         0.000
_reflns_Friedel_fraction_max     .
_reflns_Friedel_fraction_full    .

_reflns_special_details          
;
 Reflections were merged by SHELXL according to the crystal
 class for the calculation of statistics and refinement.
 
 _reflns_Friedel_fraction is defined as the number of unique
 Friedel pairs measured divided by the number that would be
 possible theoretically, ignoring centric projections and
 systematic absences.
;

_computing_data_collection       'TVIPS and TEMspy'
_computing_cell_refinement       'REDp (Wang, 2013)'
_computing_data_reduction        'XDS (Kabsch, 2010)'
_computing_structure_solution    'SHELXT 2014/5 (Sheldrick, 2014)'
_computing_structure_refinement  'SHELXL-2018/3 (Sheldrick, 2018)'
_computing_molecular_graphics    ?
_computing_publication_material  ?
_refine_special_details          
;

electron diffraction data. SFAC from Table 4 of Doyle and Turner (1968).

The structure was solved by dual space methods (Shelxt) and refined using 
the kinematic approximation in Shelxl.  Use of this approximation means
that data-fitting statistics (R-factors etc.) are much higher than is 
usual with X-ray or neutron data.

Disordered structure modelled as 50% occupancy for N and O atoms on C1. 
H-atoms were located in a difference map and H on aromatic Carbon atoms were 
free to refine distances (AFIX 44).

Checkcif output with comments:


RINTA01_ALERT_3_A  The value of Rint is greater than 0.25
            Rint given   0.531
PLAT020_ALERT_3_A The Value of Rint is Greater Than 0.12 .........      0.531 Report

Data from several crystals were merged to produce a single data set for 
structure analysis. Variable extinction effects between crystals 
lead to high Rint values.

PLAT029_ALERT_3_A _diffrn_measured_fraction_theta_full value Low .      0.906 Why?  

Only rotation about phi is available and this has led to low completeness.


PLAT924_ALERT_1_A The Reported and Calculated Rho(min) Differ by .   11047.21 eA-3  
PLAT925_ALERT_1_A The Reported and Calculated Rho(max) Differ by .    1368.80 eA-3  
PLAT971_ALERT_2_A Check Calcd Resid. Dens.  0.60A   From C1           1368.93 eA-3  
PLAT971_ALERT_2_A Check Calcd Resid. Dens.  0.44A   From C1           1254.56 eA-3  
PLAT971_ALERT_2_A Check Calcd Resid. Dens.  1.22A   From N1            981.49 eA-3  
PLAT971_ALERT_2_A Check Calcd Resid. Dens.  1.74A   From N1            861.70 eA-3  
PLAT971_ALERT_2_A Check Calcd Resid. Dens.  1.37A   From O1            846.41 eA-3  
PLAT971_ALERT_2_A Check Calcd Resid. Dens.  1.95A   From O4            773.90 eA-3  
PLAT971_ALERT_2_A Check Calcd Resid. Dens.  0.58A   From O4            741.13 eA-3  
PLAT971_ALERT_2_A Check Calcd Resid. Dens.  2.12A   From O3            738.21 eA-3  
PLAT971_ALERT_2_A Check Calcd Resid. Dens.  0.70A   From O4            736.89 eA-3  
PLAT971_ALERT_2_A Check Calcd Resid. Dens.  1.86A   From O4            704.41 eA-3  
PLAT971_ALERT_2_A Check Calcd Resid. Dens.  1.61A   From N2            693.72 eA-3  
PLAT971_ALERT_2_A Check Calcd Resid. Dens.  1.68A   From N2            693.72 eA-3  
PLAT971_ALERT_2_A Check Calcd Resid. Dens.  1.31A   From C14           693.52 eA-3  
PLAT971_ALERT_2_A Check Calcd Resid. Dens.  2.17A   From O2            682.96 eA-3  
PLAT971_ALERT_2_A Check Calcd Resid. Dens.  2.11A   From O1            669.09 eA-3  
PLAT971_ALERT_2_A Check Calcd Resid. Dens.  2.05A   From O3            635.83 eA-3  
PLAT971_ALERT_2_A Check Calcd Resid. Dens.  1.16A   From O4            633.07 eA-3  
PLAT971_ALERT_2_A Check Calcd Resid. Dens.  1.42A   From C14           574.73 eA-3  
PLAT971_ALERT_2_A Check Calcd Resid. Dens.  2.10A   From O2            498.86 eA-3  
PLAT971_ALERT_2_A Check Calcd Resid. Dens.  0.72A   From O3            496.65 eA-3  
PLAT971_ALERT_2_A Check Calcd Resid. Dens.  0.50A   From C3            485.80 eA-3  
PLAT971_ALERT_2_A Check Calcd Resid. Dens.  0.63A   From O3            484.80 eA-3  
PLAT971_ALERT_2_A Check Calcd Resid. Dens.  1.52A   From C3            468.90 eA-3  
PLAT971_ALERT_2_A Check Calcd Resid. Dens.  1.39A   From C3            449.98 eA-3  
PLAT971_ALERT_2_A Check Calcd Resid. Dens.  1.40A   From O3            429.18 eA-3 
PLAT972_ALERT_2_A Check Calcd Resid. Dens.  1.04A   From N1         -11047.34 eA-3 
PLAT972_ALERT_2_A Check Calcd Resid. Dens.  0.99A   From O1         -10663.84 eA-3  
PLAT972_ALERT_2_A Check Calcd Resid. Dens.  1.10A   From O4          -6583.34 eA-3  
PLAT972_ALERT_2_A Check Calcd Resid. Dens.  1.10A   From O3          -6480.92 eA-3  
PLAT972_ALERT_2_A Check Calcd Resid. Dens.  0.76A   From C1           -608.90 eA-3  
PLAT972_ALERT_2_A Check Calcd Resid. Dens.  1.81A   From O3           -431.95 eA-3  
PLAT972_ALERT_2_A Check Calcd Resid. Dens.  1.31A   From C2           -399.44 eA-3  
PLAT972_ALERT_2_A Check Calcd Resid. Dens.  2.11A   From C4           -381.64 eA-3  
PLAT972_ALERT_2_A Check Calcd Resid. Dens.  1.60A   From C13          -378.20 eA-3  
PLAT972_ALERT_2_A Check Calcd Resid. Dens.  0.61A   From N1           -373.20 eA-3  
PLAT972_ALERT_2_A Check Calcd Resid. Dens.  1.27A   From O1           -352.78 eA-3  
PLAT972_ALERT_2_A Check Calcd Resid. Dens.  1.43A   From C15          -337.99 eA-3  
PLAT972_ALERT_2_A Check Calcd Resid. Dens.  1.60A   From C12          -329.76 eA-3  
PLAT972_ALERT_2_A Check Calcd Resid. Dens.  0.85A   From C8           -299.71 eA-3  
PLAT972_ALERT_2_A Check Calcd Resid. Dens.  2.03A   From C6           -289.63 eA-3  
PLAT972_ALERT_2_A Check Calcd Resid. Dens.  0.57A   From C15          -286.72 eA-3  
PLAT972_ALERT_2_A Check Calcd Resid. Dens.  0.87A   From C13          -285.05 eA-3  
PLAT972_ALERT_2_A Check Calcd Resid. Dens.  1.29A   From C9           -278.88 eA-3  
PLAT972_ALERT_2_A Check Calcd Resid. Dens.  1.38A   From C9           -275.04 eA-3  
PLAT972_ALERT_2_A Check Calcd Resid. Dens.  1.23A   From N1           -261.76 eA-3  
PLAT972_ALERT_2_A Check Calcd Resid. Dens.  1.67A   From O1           -248.56 eA-3  
PLAT972_ALERT_2_A Check Calcd Resid. Dens.  1.37A   From O3           -234.14 eA-3  
PLAT972_ALERT_2_A Check Calcd Resid. Dens.  1.97A   From C8           -232.03 eA-3  
PLAT972_ALERT_2_A Check Calcd Resid. Dens.  1.24A   From O2           -218.16 eA-3  
PLAT972_ALERT_2_A Check Calcd Resid. Dens.  0.57A   From C5           -212.20 eA-3
PLAT975_ALERT_2_A Check Calcd Resid. Dens.  0.58A   From O4            741.13 eA-3
PLAT975_ALERT_2_A Check Calcd Resid. Dens.  0.70A   From O4            736.89 eA-3  
PLAT975_ALERT_2_A Check Calcd Resid. Dens.  0.72A   From O3            496.65 eA-3  
PLAT975_ALERT_2_A Check Calcd Resid. Dens.  0.63A   From O3            484.80 eA-3  
PLAT976_ALERT_2_A Check Calcd Resid. Dens.  1.10A   From O3          -6480.92 eA-3  
PLAT977_ALERT_2_A Check Negative Difference Density on H1A            -182.98 eA-3  
PLAT977_ALERT_2_A Check Negative Difference Density on H1B          -10726.72 eA-3  
PLAT977_ALERT_2_A Check Negative Difference Density on H2B          -10395.15 eA-3  
PLAT977_ALERT_2_A Check Negative Difference Density on H3B           -6480.92 eA-3  
PLAT977_ALERT_2_A Check Negative Difference Density on H3C             -48.09 eA-3  
PLAT977_ALERT_2_A Check Negative Difference Density on H4              -46.49 eA-3  
PLAT977_ALERT_2_A Check Negative Difference Density on H4B             -84.63 eA-3  
PLAT977_ALERT_2_A Check Negative Difference Density on H4C           -6564.03 eA-3  
PLAT977_ALERT_2_A Check Negative Difference Density on H5             -106.26 eA-3  
PLAT977_ALERT_2_A Check Negative Difference Density on H9             -184.69 eA-3  
PLAT977_ALERT_2_A Check Negative Difference Density on H12             -92.23 eA-3  
PLAT977_ALERT_2_A Check Negative Difference Density on H13            -267.55 eA-3  

We suspect that Checkcif is using X-ray scattering factors for these calculations. 
The figures quoted are from Shelxl.

PLAT082_ALERT_2_B High R1 Value ..................................       0.16 Report
PLAT084_ALERT_3_B High wR2 Value (i.e. > 0.25) ...................       0.43 Report

Typical values for electron data without accounting for dynamical effects. No action taken.

PLAT112_ALERT_2_B ADDSYM Detects New (Pseudo) Symm. Elem         b        100 %Fit  
PLAT112_ALERT_2_B ADDSYM Detects New (Pseudo) Symm. Elem         m        100 %Fit  
PLAT113_ALERT_2_B ADDSYM Suggests Possible Pseudo/New  Space Group       Cmca Check 


Structure was solved as both monoclinic and orthorhombic Cmca. Better R1 for our disordered
monoclinic structure. Electron data reduction is not good enough to determine which is
more correct. A comprehensive study between X-ray and Neutron data has been reported.
(see Sovago, Ioana, et al., Acta Cryst B, 72.1, (2016), 39-50)


PLAT340_ALERT_3_B Low Bond Precision on  C-C Bonds ...............    0.01067 Ang.
PLAT260_ALERT_2_C Large Average Ueq of Residue Including        O3      0.103 Check 

Correct.
 
PLAT351_ALERT_3_C Long   C-H (X0.96,N1.08A)  C3       - H3       .       1.12 Ang.  
PLAT351_ALERT_3_C Long   C-H (X0.96,N1.08A)  C4       - H4       .       1.12 Ang.  
PLAT351_ALERT_3_C Long   C-H (X0.96,N1.08A)  C5       - H5       .       1.12 Ang.  
PLAT351_ALERT_3_C Long   C-H (X0.96,N1.08A)  C6       - H6       .       1.12 Ang.  
PLAT351_ALERT_3_C Long   C-H (X0.96,N1.08A)  C8       - H8       .       1.12 Ang.  
PLAT351_ALERT_3_C Long   C-H (X0.96,N1.08A)  C9       - H9       .       1.12 Ang.  
PLAT351_ALERT_3_C Long   C-H (X0.96,N1.08A)  C11      - H11      .       1.12 Ang.  
PLAT351_ALERT_3_C Long   C-H (X0.96,N1.08A)  C12      - H12      .       1.12 Ang.  
PLAT351_ALERT_3_C Long   C-H (X0.96,N1.08A)  C13      - H13      .       1.12 Ang.  
PLAT351_ALERT_3_C Long   C-H (X0.96,N1.08A)  C14      - H14      .       1.12 Ang.

C-H bond lengths are typically longer in ED as the diffraction pattern measured is based 
on the electrostatic potential, rather than electron density as is the case for X-rays.

PLAT911_ALERT_3_B Missing FCF Refl Between Thmin & STh/L=    0.600        239 Report
PLAT913_ALERT_3_B Missing # of Very Strong Reflections in FCF ....        236 Note  
PLAT906_ALERT_3_C Large K Value in the Analysis of Variance ......     79.343 Check 
PLAT906_ALERT_3_C Large K Value in the Analysis of Variance ......     11.736 Check 
PLAT906_ALERT_3_C Large K Value in the Analysis of Variance ......      4.802 Check 
PLAT906_ALERT_3_C Large K Value in the Analysis of Variance ......      3.082 Check 

No action taken

ABSMU01_ALERT_1_G  Calculation of _exptl_absorpt_correction_mu
                not performed for this radiation type.

Not usually performed for this radiation type.

PLAT002_ALERT_2_G Number of Distance or Angle Restraints on AtSite         28 Note  
PLAT007_ALERT_5_G Number of Unrefined Donor-H Atoms ..............         10 Report
PLAT013_ALERT_1_G N.O.K.   _shelx_hkl_checksum Found in CIF ......     Please Check

Correct.
 
PLAT172_ALERT_4_G The CIF-Embedded .res File Contains DFIX Records          2 Report
PLAT175_ALERT_4_G The CIF-Embedded .res File Contains SAME Records          1 Report
PLAT176_ALERT_4_G The CIF-Embedded .res File Contains SADI Records          1 Report
PLAT187_ALERT_4_G The CIF-Embedded .res File Contains RIGU Records          1 Report
PLAT300_ALERT_4_G Atom Site Occupancy of O1         Constrained at        0.5 Check 
PLAT300_ALERT_4_G Atom Site Occupancy of O2         Constrained at        0.5 Check 
PLAT300_ALERT_4_G Atom Site Occupancy of N1         Constrained at        0.5 Check 
PLAT300_ALERT_4_G Atom Site Occupancy of N2         Constrained at        0.5 Check 
PLAT300_ALERT_4_G Atom Site Occupancy of H1A        Constrained at        0.5 Check 
PLAT300_ALERT_4_G Atom Site Occupancy of H1B        Constrained at        0.5 Check 
PLAT300_ALERT_4_G Atom Site Occupancy of H2A        Constrained at        0.5 Check 
PLAT300_ALERT_4_G Atom Site Occupancy of H2B        Constrained at        0.5 Check 
PLAT300_ALERT_4_G Atom Site Occupancy of H3B        Constrained at        0.5 Check 
PLAT300_ALERT_4_G Atom Site Occupancy of H3C        Constrained at        0.5 Check 
PLAT300_ALERT_4_G Atom Site Occupancy of H4B        Constrained at        0.5 Check 
PLAT300_ALERT_4_G Atom Site Occupancy of H4C        Constrained at        0.5 Check 

Correct. Structure is disordered.

More ...PLAT301_ALERT_3_G Main Residue  Disorder ..............(Resd  1  )        11% Note  
PLAT309_ALERT_2_G Single Bonded Oxygen (C-O > 1.3 Ang) ...........         O1 Check 
PLAT309_ALERT_2_G Single Bonded Oxygen (C-O > 1.3 Ang) ...........         O2 Check 
PLAT417_ALERT_2_G Short Inter D-H..H-D       H3A      ..H4B      .       2.06 Ang.  
                                                   -1+x,y,z  =      1_455 Check 
PLAT417_ALERT_2_G Short Inter D-H..H-D       H3C      ..H4A      .       1.91 Ang.  
                                                -1+x,y,-1+z  =      1_454 Check 

H-H atom distances can be as short as 1.7 Ang in some crystal structures. 
(Wood, et al., CrystEngComm, 10(4), (2008), 368-376).

PLAT802_ALERT_4_G CIF Input Record(s) with more than 80 Characters        119 Info  
PLAT860_ALERT_3_G Number of Least-Squares Restraints .............        181 Note  
PLAT933_ALERT_2_G Number of OMIT Records in Embedded .res File ...          1 Note  

Correct.


;
_refine_ls_structure_factor_coef Fsqd
_refine_ls_matrix_type           full
_refine_ls_weighting_scheme      calc
_refine_ls_weighting_details     
'w=1/[\s^2^(Fo^2^)+(0.1220P)^2^+0.2581P] where P=(Fo^2^+2Fc^2^)/3'
_atom_sites_solution_primary     'SHELXT 2014/5 (Sheldrick, 2014)'
_atom_sites_solution_secondary   ?
_atom_sites_solution_hydrogens   mixed
_refine_ls_hydrogen_treatment    mixed
_refine_ls_extinction_method     'SHELXL-2018/3 (Sheldrick 2018)'
_refine_ls_extinction_coef       1521(18)
_refine_ls_extinction_expression Fc^*^=kFc[1+0.001xFc^2^\l^3^/sin(2\q)]^-1/4^
_refine_ls_number_reflns         2602
_refine_ls_number_parameters     196
_refine_ls_number_restraints     181
_refine_ls_R_factor_all          0.2183
_refine_ls_R_factor_gt           0.1631
_refine_ls_wR_factor_ref         0.4330
_refine_ls_wR_factor_gt          0.3924
_refine_ls_goodness_of_fit_ref   1.095
_refine_ls_restrained_S_all      1.062
_refine_ls_shift/su_max          0.010
_refine_ls_shift/su_mean         0.000

loop_
_atom_site_label
_atom_site_type_symbol
_atom_site_fract_x
_atom_site_fract_y
_atom_site_fract_z
_atom_site_U_iso_or_equiv
_atom_site_adp_type
_atom_site_occupancy
_atom_site_site_symmetry_order
_atom_site_calc_flag
_atom_site_refinement_flags_posn
_atom_site_refinement_flags_adp
_atom_site_refinement_flags_occupancy
_atom_site_disorder_assembly
_atom_site_disorder_group
O1 O 0.3797(17) 0.0458(9) 0.585(6) 0.080(9) Uiso 0.5 1 d D . P A 1
N1 N 0.6117(13) 0.0481(6) 0.645(4) 0.045(5) Uiso 0.5 1 d D . P A 1
H1A H 0.611547 0.015404 0.548038 0.054 Uiso 0.5 1 calc R U P A 1
H1B H 0.700411 0.066364 0.718448 0.054 Uiso 0.5 1 calc R U P A 1
O2 O 0.6187(16) 0.0452(8) 0.715(5) 0.072(7) Uiso 0.5 1 d D . P A 2
N2 N 0.3870(13) 0.0467(6) 0.537(4) 0.042(5) Uiso 0.5 1 d D . P A 2
H2A H 0.387035 0.012821 0.454710 0.051 Uiso 0.5 1 calc R U P A 2
H2B H 0.298140 0.065186 0.512382 0.051 Uiso 0.5 1 calc R U P A 2
C1 C 0.4997(5) 0.0664(3) 0.6731(15) 0.0531(18) Uani 1 1 d D . . . .
N3 N 0.4994(5) 0.1099(2) 0.7898(14) 0.0478(15) Uani 1 1 d D . . . .
C2 C 0.3770(6) 0.1344(3) 0.7910(14) 0.0457(16) Uani 1 1 d . . . . .
C3 C 0.2936(7) 0.1163(3) 0.9520(16) 0.0533(19) Uani 1 1 d D . . . .
H3 H 0.3235(8) 0.0841(5) 1.085(2) 0.064 Uiso 1 1 calc DR U . . .
C4 C 0.1684(7) 0.1406(3) 0.9401(16) 0.0549(19) Uani 1 1 d D . . . .
H4 H 0.0996(12) 0.1270(4) 1.062(2) 0.066 Uiso 1 1 calc DR U . . .
C5 C 0.1367(7) 0.1794(3) 0.7814(15) 0.0546(19) Uani 1 1 d D . . . .
H5 H 0.0416(15) 0.1987(4) 0.7744(15) 0.066 Uiso 1 1 calc DR U . . .
C6 C 0.2189(6) 0.1958(3) 0.6281(16) 0.0515(19) Uani 1 1 d D . . . .
H6 H 0.1868(7) 0.2276(5) 0.494(2) 0.062 Uiso 1 1 calc DR U . . .
C7 C 0.3420(6) 0.1745(3) 0.6307(14) 0.0443(16) Uani 1 1 d . . . . .
C8 C 0.4332(6) 0.1958(3) 0.4715(16) 0.052(2) Uani 1 1 d D . . . .
H8 H 0.3833(9) 0.2134(4) 0.272(3) 0.062 Uiso 1 1 calc DR U . . .
C9 C 0.5698(6) 0.1963(3) 0.5409(16) 0.053(2) Uani 1 1 d D . . . .
H9 H 0.6210(9) 0.2140(4) 0.396(3) 0.064 Uiso 1 1 calc DR U . . .
C10 C 0.6522(6) 0.1753(3) 0.7911(15) 0.0483(17) Uani 1 1 d . . . . .
C11 C 0.7799(6) 0.1963(3) 0.9117(16) 0.0530(19) Uani 1 1 d D . . . .
H11 H 0.8111(7) 0.2280(5) 0.808(2) 0.064 Uiso 1 1 calc DR U . . .
C12 C 0.8643(6) 0.1798(3) 1.1446(16) 0.056(2) Uani 1 1 d D . . . .
H12 H 0.9604(14) 0.1986(4) 1.234(2) 0.067 Uiso 1 1 calc DR U . . .
C13 C 0.8300(7) 0.1389(3) 1.2733(16) 0.059(2) Uani 1 1 d D . . . .
H13 H 0.8990(12) 0.1246(4) 1.464(3) 0.070 Uiso 1 1 calc DR U . . .
C14 C 0.7089(7) 0.1165(3) 1.1599(16) 0.057(2) Uani 1 1 d D . . . .
H14 H 0.6796(8) 0.0847(6) 1.264(2) 0.068 Uiso 1 1 calc DR U . . .
C15 C 0.6233(6) 0.1335(3) 0.9159(15) 0.0482(17) Uani 1 1 d . . . . .
O3 O 0.0846(11) 0.0462(5) 0.360(3) 0.103(3) Uani 1 1 d G . . . .
H3A H 0.032426 0.043833 0.494980 0.154 Uiso 1 1 d G U . . .
H3B H 0.190465 0.039852 0.463896 0.154 Uiso 0.5 1 d DG U P B 1
H3C H 0.062296 0.018794 0.253949 0.154 Uiso 0.5 1 d G U P C 2
O4 O 0.9165(10) 0.0497(4) 0.773(2) 0.089(3) Uani 1 1 d G . . . .
H4A H 0.957883 0.056583 0.964708 0.134 Uiso 1 1 d G U . . .
H4B H 0.922958 0.016429 0.748222 0.134 Uiso 0.5 1 d G U P D 1
H4C H 0.807333 0.053635 0.736194 0.134 Uiso 0.5 1 d DG U P E 2

loop_
_atom_site_aniso_label
_atom_site_aniso_U_11
_atom_site_aniso_U_22
_atom_site_aniso_U_33
_atom_site_aniso_U_23
_atom_site_aniso_U_13
_atom_site_aniso_U_12
C1 0.057(4) 0.045(4) 0.058(4) -0.001(3) 0.016(3) -0.007(3)
N3 0.041(3) 0.041(4) 0.062(4) 0.001(3) 0.013(2) -0.005(2)
C2 0.047(3) 0.041(4) 0.051(4) -0.002(3) 0.017(3) -0.003(3)
C3 0.056(4) 0.048(5) 0.061(4) 0.004(4) 0.025(3) -0.006(3)
C4 0.054(4) 0.058(5) 0.057(4) -0.013(3) 0.022(3) -0.015(3)
C5 0.043(4) 0.070(6) 0.053(4) -0.001(3) 0.016(3) -0.003(3)
C6 0.031(3) 0.056(5) 0.064(4) 0.008(3) 0.005(3) 0.000(3)
C7 0.039(3) 0.042(4) 0.053(3) 0.000(3) 0.013(3) 0.003(2)
C8 0.036(3) 0.054(6) 0.067(4) 0.008(4) 0.015(3) 0.002(3)
C9 0.042(3) 0.053(6) 0.065(4) 0.009(4) 0.012(3) -0.002(3)
C10 0.031(3) 0.051(5) 0.062(4) -0.001(3) 0.009(2) -0.002(3)
C11 0.036(3) 0.061(6) 0.061(4) -0.003(3) 0.009(3) -0.004(3)
C12 0.019(3) 0.082(6) 0.061(4) -0.004(4) -0.002(2) 0.002(3)
C13 0.038(3) 0.076(6) 0.054(4) -0.003(4) -0.002(3) 0.014(3)
C14 0.044(4) 0.064(6) 0.054(4) 0.003(4) -0.002(3) 0.008(3)
C15 0.035(3) 0.052(5) 0.055(4) 0.006(3) 0.005(3) 0.005(2)
O3 0.101(7) 0.105(10) 0.108(7) 0.001(6) 0.037(6) -0.012(5)
O4 0.111(7) 0.066(7) 0.089(6) 0.002(5) 0.022(5) 0.016(5)

_geom_special_details            
;
 All esds (except the esd in the dihedral angle between two l.s. planes)
 are estimated using the full covariance matrix.  The cell esds are taken
 into account individually in the estimation of esds in distances, angles
 and torsion angles; correlations between esds in cell parameters are only
 used when they are defined by crystal symmetry.  An approximate (isotropic)
 treatment of cell esds is used for estimating esds involving l.s. planes.
;

loop_
_geom_bond_atom_site_label_1
_geom_bond_atom_site_label_2
_geom_bond_distance
_geom_bond_site_symmetry_2
_geom_bond_publ_flag
O1 C1 1.346(18) . ?
N1 C1 1.315(13) . ?
O2 C1 1.343(18) . ?
N2 C1 1.321(13) . ?
C1 N3 1.357(10) . ?
N3 C15 1.447(9) . ?
N3 C2 1.450(9) . ?
C2 C7 1.382(11) . ?
C2 C3 1.423(10) . ?
C3 C4 1.460(11) . ?
C4 C5 1.344(12) . ?
C5 C6 1.369(10) . ?
C6 C7 1.411(9) . ?
C7 C8 1.513(10) . ?
C8 C9 1.376(8) . ?
C9 C10 1.459(10) . ?
C10 C15 1.401(11) . ?
C10 C11 1.442(9) . ?
C11 C12 1.358(11) . ?
C12 C13 1.409(12) . ?
C13 C14 1.396(11) . ?
C14 C15 1.407(10) . ?

loop_
_geom_angle_atom_site_label_1
_geom_angle_atom_site_label_2
_geom_angle_atom_site_label_3
_geom_angle
_geom_angle_site_symmetry_1
_geom_angle_site_symmetry_3
_geom_angle_publ_flag
N2 C1 O2 124.0(11) . . ?
N1 C1 O1 124.8(12) . . ?
N1 C1 N3 119.9(8) . . ?
N2 C1 N3 120.2(8) . . ?
O2 C1 N3 115.8(10) . . ?
O1 C1 N3 115.3(11) . . ?
C1 N3 C15 120.3(6) . . ?
C1 N3 C2 121.9(5) . . ?
C15 N3 C2 117.8(7) . . ?
C7 C2 C3 121.1(6) . . ?
C7 C2 N3 119.2(6) . . ?
C3 C2 N3 119.7(7) . . ?
C2 C3 C4 118.5(7) . . ?
C5 C4 C3 119.1(7) . . ?
C4 C5 C6 120.9(7) . . ?
C5 C6 C7 123.3(7) . . ?
C2 C7 C6 117.1(6) . . ?
C2 C7 C8 121.6(6) . . ?
C6 C7 C8 121.2(7) . . ?
C9 C8 C7 128.0(7) . . ?
C8 C9 C10 124.0(7) . . ?
C15 C10 C11 115.8(6) . . ?
C15 C10 C9 125.6(6) . . ?
C11 C10 C9 118.4(7) . . ?
C12 C11 C10 123.4(8) . . ?
C11 C12 C13 119.5(6) . . ?
C14 C13 C12 119.1(6) . . ?
C13 C14 C15 120.8(8) . . ?
C10 C15 C14 121.1(7) . . ?
C10 C15 N3 117.2(6) . . ?
C14 C15 N3 121.7(8) . . ?

_refine_diff_density_max         0.128
_refine_diff_density_min         -0.129
_refine_diff_density_rms         0.034

_shelx_res_file                  
;
TITL CBZDH
    CBZDH.res
    created by SHELXL-2018/3 at 08:46:21 on 20-May-2021
CELL 0.02508 10.4103 28.117 5.038 90 104.639 90
ZERR    4.00   0.00207   0.00562   0.00101   0.0000   0.0300   0.0000
LATT 1
SYMM -X,0.5+Y,0.5-Z
SFAC  C 0.731 36.995 1.195 11.297 0.456 2.814 0.125 0.346 0 0 0 0 0.77 12.011
SFAC  H 0.375 15.495 0.141 4.126 0.022 0.025 -0.101 46.884 0 0 0 0 0.32 1.008
SFAC  N 0.572 28.846 1.043 9.054 0.465 2.421 0.131 0.317 0 0 0 0 0.75 14.007
SFAC  O 0.455 23.78 0.917 7.622 0.472 2.144 0.138 0.296 0 0 0 0 0.73 15.999
UNIT 60 64 8 12
TEMP -173
OMIT 6 0 2
RIGU
ACTA
LIST 4
REM SADI 0.01 O4 H4A O4 H4B O4 H4C  =
REM           O3 H3A O3 H3B O3 H3C
REM SADI 0.02 H4A H4B H4A H4C =
REM           H3A H3B H3A H3C

REM DFIX 0.993 0.01 O4 H4A O4 H4B O4 H4C
REM DFIX 1.58 0.02 H4A H4B H4A H4C
REM DFIX 0.993 0.01 O3 H3A O3 H3B O3 H3C
REM DFIX 1.58 0.02 H3A H3B H3A H3C

DFIX 1.87 0.03 H3B O1
DFIX 1.91 0.03 H4C O2
SADI  0.01  C3 H3 C4 H4 C5 H5 C6 H6 C8 H8 C9 H9 =
            C11 H11 C12 H12 C13 H13 C14 H14

L.S. 50
FMAP 2
PLAN  1
SAME 0.01 O2 N2 O1 N1 C1 N3

WGHT    0.122000    0.258100
EXTI 1520.926270
FVAR       1.25456
PART 1

O1    4    0.379727    0.045770    0.585200    10.50000    0.08016
N1    3    0.611683    0.048107    0.644534    10.50000    0.04537
AFIX  93  1.0400
H1A   2    0.611547    0.015404    0.548038    10.50000   -1.20000
H1B   2    0.700411    0.066364    0.718448    10.50000   -1.20000
AFIX   0
PART 2
O2    4    0.618715    0.045151    0.714712    10.50000    0.07246
N2    3    0.386960    0.046733    0.537079    10.50000    0.04231
AFIX  93  1.0400
H2A   2    0.387035    0.012821    0.454710    10.50000   -1.20000
H2B   2    0.298140    0.065186    0.512382    10.50000   -1.20000
AFIX   0
PART 0
C1    1    0.499691    0.066369    0.673082    11.00000    0.05667    0.04501 =
         0.05829   -0.00074    0.01603   -0.00653

N3    3    0.499416    0.109852    0.789772    11.00000    0.04058    0.04062 =
         0.06224    0.00077    0.01279   -0.00455
C2    1    0.377004    0.134387    0.790989    11.00000    0.04729    0.04111 =
         0.05138   -0.00187    0.01733   -0.00264
C3    1    0.293634    0.116302    0.951995    11.00000    0.05631    0.04848 =
         0.06076    0.00411    0.02546   -0.00636
AFIX  44
H3    2    0.323509    0.084138    1.084970    11.00000   -1.20000
AFIX   0
C4    1    0.168368    0.140572    0.940093    11.00000    0.05406    0.05776 =
         0.05715   -0.01286    0.02196   -0.01536
AFIX  44
H4    2    0.099593    0.127031    1.061531    11.00000   -1.20000
AFIX   0
C5    1    0.136684    0.179405    0.781355    11.00000    0.04288    0.07021 =
         0.05298   -0.00111    0.01634   -0.00277
AFIX  44
H5    2    0.041571    0.198679    0.774403    11.00000   -1.20000
AFIX   0
C6    1    0.218887    0.195752    0.628078    11.00000    0.03141    0.05558 =
         0.06370    0.00828    0.00481    0.00037
AFIX  44
H6    2    0.186792    0.227595    0.493807    11.00000   -1.20000
AFIX   0
C7    1    0.341986    0.174520    0.630683    11.00000    0.03925    0.04171 =
         0.05267    0.00032    0.01297    0.00280
C8    1    0.433217    0.195809    0.471472    11.00000    0.03585    0.05450 =
         0.06667    0.00828    0.01466    0.00214
AFIX  44
H8    2    0.383306    0.213368    0.272082    11.00000   -1.20000
AFIX   0
C9    1    0.569819    0.196307    0.540881    11.00000    0.04199    0.05284 =
         0.06505    0.00926    0.01248   -0.00168
AFIX  44
H9    2    0.620965    0.213968    0.396170    11.00000   -1.20000
AFIX   0
C10   1    0.652191    0.175279    0.791077    11.00000    0.03100    0.05075 =
         0.06159   -0.00139    0.00866   -0.00220
C11   1    0.779869    0.196345    0.911738    11.00000    0.03580    0.06094 =
         0.06056   -0.00290    0.00915   -0.00384
AFIX  44
H11   2    0.811061    0.227985    0.807919    11.00000   -1.20000
AFIX   0
C12   1    0.864259    0.179830    1.144631    11.00000    0.01881    0.08165 =
         0.06052   -0.00381   -0.00186    0.00172
AFIX  44
H12   2    0.960427    0.198575    1.233864    11.00000   -1.20000
AFIX   0
C13   1    0.830032    0.138942    1.273342    11.00000    0.03846    0.07633 =
         0.05406   -0.00269   -0.00189    0.01430
AFIX  44
H13   2    0.899045    0.124618    1.463958    11.00000   -1.20000
AFIX   0
C14   1    0.708877    0.116533    1.159928    11.00000    0.04410    0.06447 =
         0.05393    0.00327   -0.00162    0.00777
AFIX  44
H14   2    0.679578    0.084745    1.264231    11.00000   -1.20000
AFIX   0
C15   1    0.623263    0.133497    0.915939    11.00000    0.03460    0.05210 =
         0.05467    0.00617    0.00532    0.00475

AFIX   6
O3    4    0.084633    0.046153    0.360026    11.00000    0.10096    0.10536 =
         0.10798    0.00082    0.03677   -0.01183
H3A   2    0.032426    0.043833    0.494980    11.00000   -1.50000
PART 1
H3B   2    0.190465    0.039852    0.463896    10.50000   -1.50000
PART 2
H3C   2    0.062296    0.018794    0.253949    10.50000   -1.50000
PART 0
AFIX   6
O4    4    0.916511    0.049734    0.772591    11.00000    0.11070    0.06558 =
         0.08917    0.00227    0.02216    0.01585
H4A   2    0.957883    0.056583    0.964708    11.00000   -1.50000
PART 1
H4B   2    0.922958    0.016429    0.748222    10.50000   -1.50000
PART 2
H4C   2    0.807333    0.053635    0.736194    10.50000   -1.50000
AFIX   0
HKLF 4


REM  CBZDH
REM wR2 = 0.432961, GooF = S = 1.09490, Restrained GooF = 1.06190 for all data
REM R1 = 0.163053 for 1576 Fo > 4sig(Fo) and 0.218333 for all 2602 data
REM 196 parameters refined using 181 restraints

END

WGHT      0.1220      0.2583

REM Highest difference peak  0.128,  deepest hole -0.129,  1-sigma level  0.034
Q1    1   0.5049  0.0660  0.9698  11.00000  0.05    0.13
;
_shelx_res_checksum              94540

_shelx_hkl_file                  
;
   0   0   2  181.78   57.19
   0   0   2   70.09   57.09
   0   0   2  466.05  211.68
   0   0   2  227.08   70.39
   0   0  -2   71.39   58.19
   0   0  -2  190.08   59.79
   0   0  -2  469.55  213.28
   0   0  -2  197.98   61.39
   0   0   4    4.30    3.30
   0   0   4    1.40    1.30
   0   0   4    1.90    0.70
   0   0  -4    1.70    1.80
   0   0  -4    1.10    0.90
   0   0   6    1.80    0.60
   0   0  -6    0.90    0.50
   0   1  -1   16.70    8.50
   0  -1   1   13.60    6.90
   0   1   1   -0.50   14.10
   0   1   1   57.09   20.30
   0   1   1  219.68   94.29
   0   1   1   10.70    2.90
   0  -1  -1    8.60   15.80
   0  -1  -1   60.89   21.70
   0  -1  -1    9.00    2.40
   0  -1  -1  218.88   93.89
   0   1  -2  247.48  170.58
   0   1  -2    7.80    3.60
   0   1  -2   21.40    6.70
   0   1  -2   14.50    4.70
   0  -1   2  194.78  134.29
   0  -1   2    8.90    4.10
   0  -1   2   13.90    4.40
   0   1   2  333.27  229.28
   0   1   2   12.00    4.80
   0   1   2   17.30    5.50
   0  -1  -2  322.87  222.38
   0  -1  -2   12.40    5.00
   0  -1  -2   19.30    6.10
   0  -1  -2   24.40    7.60
   0   1  -3    0.80    0.30
   0   1  -3  351.06  295.47
   0  -1   3    0.60    0.20
   0  -1   3    5.00    2.20
   0  -1   3  380.06  319.37
   0   1   3  558.54  469.05
   0   1   3    3.30    1.50
   0   1   3    0.60    0.20
   0  -1  -3  456.65  383.86
   0  -1  -3    2.70    2.40
   0  -1  -3    0.40    0.20
   0   1  -4    0.40    0.90
   0   1  -4    3.10    2.50
   0   1  -4    2.40    0.70
   0  -1   4    0.30    1.20
   0  -1   4    0.50    1.40
   0   1   4    6.70    4.90
   0   1   4    2.20    0.60
   0   1   4    0.10    0.80
   0  -1  -4    5.10    3.80
   0  -1  -4    0.00    0.50
   0  -1  -4    2.10    0.60
   0   1  -5    0.50    0.90
   0   1  -5    0.60    1.70
   0   1  -5    0.40    0.60
   0   1  -5    1.10    0.50
   0  -1   5    3.10    2.30
   0  -1   5    0.20    0.30
   0  -1   5    0.60    0.70
   0  -1   5    1.10    1.30
   0   1   5    0.90    1.20
   0   1   5    0.60    0.60
   0   1   5    0.80    1.50
   0  -1  -5    0.40    0.90
   0  -1  -5    1.40    0.70
   0  -1  -5    0.80    1.00
   0   1  -6    1.40    0.60
   0   1  -6    1.30    0.50
   0  -1   6    2.90    0.90
   0   1   6    4.10    1.00
   0  -1  -6    1.10    0.50
   0   2  -1 1356.36  363.06
   0   2  -1 1478.85  738.83
   0  -2   1 1877.01  937.61
   0  -2   1 1503.75  402.46
   0   2   1  480.75  464.75
   0   2   1  956.40  339.67
   0   2   1 1065.49  457.15
   0   2   1 1833.02  700.43
   0   2   1  983.40  335.37
   0  -2  -1 1057.59  375.76
   0  -2  -1  494.95  477.95
   0  -2  -1  896.91  305.87
   0  -2  -1 1026.10  440.06
   0  -2  -1 1550.04  592.34
   0   2  -2   34.90   10.90
   0  -2   2  774.12  629.44
   0  -2   2   33.60   10.50
   0   2   2 1395.76 1134.89
   0   2   2   27.20    8.60
   0   2   2   42.70   13.30
   0   2   2   37.10   14.00
   0  -2  -2 2641.54 2148.29
   0  -2  -2   34.10   10.60
   0  -2  -2   33.00   12.50
   0  -2  -2   32.50   10.30
   0   2  -3   14.90    5.60
   0   2  -3   86.89   77.29
   0   2  -3   17.50    7.00
   0  -2   3   13.30    5.00
   0  -2   3   22.30    8.90
   0  -2   3   97.29   84.79
   0   2   3   31.90    9.70
   0   2   3   84.99   75.59
   0   2   3   44.70   17.50
   0   2   3   12.50    4.90
   0  -2  -3   49.40   19.30
   0  -2  -3  110.99   98.79
   0  -2  -3   37.00   11.30
   0  -2  -3   16.50    6.50
   0   2  -4    1.20    0.60
   0   2  -4   -0.60    0.90
   0   2  -4    4.90    3.90
   0   2  -4    2.10    1.30
   0  -2   4    1.10    1.00
   0  -2   4    2.90    2.70
   0  -2   4    1.10    0.50
   0   2   4    0.50    1.90
   0   2   4    2.00    0.90
   0   2   4    0.30    0.60
   0   2   4    1.80    2.40
   0  -2  -4   -0.30    2.00
   0  -2  -4    1.20    0.70
   0  -2  -4    0.50    2.60
   0  -2  -4    0.00    0.50
   0   2  -5    1.10    1.30
   0   2  -5    2.00    1.80
   0   2  -5    3.10    1.20
   0  -2   5    3.40    2.50
   0  -2   5    3.30    1.20
   0  -2   5    6.30    2.30
   0  -2   5    0.50    1.00
   0   2   5    2.40    2.20
   0   2   5    1.70    1.30
   0   2   5    9.10    3.00
   0  -2  -5    2.10    1.20
   0  -2  -5    0.90    1.20
   0  -2  -5   -0.30    1.80
   0  -2  -5    6.00    2.00
   0   2  -6    0.40    0.50
   0   2  -6   -0.10    0.30
   0  -2   6    0.40    0.60
   0  -2  -6    0.30    0.30
   0   3  -1  668.63  178.98
   0   3  -1 2104.79 1051.49
   0  -3   1  835.12  223.48
   0   3   1  579.14  205.68
   0   3   1  601.54  258.07
   0   3   1 8699.83 8387.16
   0   3   1  589.34  225.18
   0   3   1  571.54  194.98
   0  -3  -1  617.84  219.48
   0  -3  -1 6134.69 5916.01
   0  -3  -1  492.15  188.08
   0  -3  -1  604.54  206.18
   0  -3  -1  618.54  265.47
   0   3  -2   14.20    7.10
   0  -3   2   20.10    9.40
   0   3   2   56.29   46.00
   0   3   2   42.80   16.10
   0   3   2   51.19   20.70
   0   3   2   21.60    6.80
   0  -3  -2   83.99   68.49
   0  -3  -2   21.70    6.90
   0  -3  -2   45.90   18.60
   0  -3  -2   44.70   16.90
   0   3  -3   65.19   24.30
   0   3  -3   26.90   28.70
   0   3  -3   91.19   35.80
   0  -3   3   51.99   19.40
   0  -3   3  113.09   44.30
   0   3   3   68.29   20.60
   0   3   3   -1.30    9.60
   0   3   3  133.99   52.39
   0   3   3   57.59   22.40
   0  -3  -3   15.40   21.30
   0  -3  -3  113.49   44.30
   0  -3  -3   50.39   19.60
   0  -3  -3   82.39   24.90
   0   3  -4    1.10    0.90
   0   3  -4    1.50    1.20
   0  -3   4    2.40    0.90
   0  -3   4    1.60    1.30
   0   3   4    0.20    0.60
   0   3   4    1.40    1.10
   0   3   4    1.40    2.40
   0   3   4    9.40    3.40
   0  -3  -4    0.70    0.90
   0  -3  -4    9.40    3.40
   0  -3  -4    3.90    3.00
   0  -3  -4    0.20    0.50
   0   3  -5    1.50    1.60
   0   3  -5    2.30    0.90
   0   3  -5   -0.10    0.70
   0  -3   5    1.20    0.70
   0  -3   5    0.50    1.00
   0  -3   5    0.90    1.40
   0   3   5   -0.20    0.80
   0   3   5    8.00    6.40
   0   3   5    1.00    0.50
   0   3   5    1.30    1.90
   0  -3  -5    6.50    5.20
   0  -3  -5    2.80    1.00
   0  -3  -5    0.40    1.80
   0  -3  -5    0.80    0.90
   0   3  -6   -0.10    0.50
   0   3  -6    0.70    0.50
   0  -3   6    1.00    0.70
   0  -3  -6    0.20    0.30
   0   4  -1   81.39   21.90
   0  -4   1   61.19   16.50
   0   4   1 1960.10 1889.71
   0   4   1   55.29   19.70
   0   4   1   93.29   40.10
   0   4   1   66.39   25.50
   0   4   1   80.09   27.40
   0  -4  -1   55.49   19.80
   0  -4  -1 1691.63 1630.94
   0  -4  -1   68.69   26.30
   0  -4  -1   79.59   27.20
   0  -4  -1   96.49   41.40
   0   4   2  119.99   45.10
   0   4   2  336.07  273.77
   0  -4  -2  400.46  325.97
   0  -4  -2  111.09   34.00
   0  -4  -2   95.19   35.80
   0   4  -3   46.40   18.30
   0   4  -3   26.80   10.30
   0  -4   3   31.60   12.00
   0  -4   3   40.50   34.80
   0  -4   3   39.40   15.60
   0   4   3   31.00    9.40
   0   4   3   48.60   36.30
   0   4   3   25.50    9.00
   0   4   3   39.70   13.80
   0  -4  -3   59.29   43.80
   0  -4  -3   40.80   14.10
   0  -4  -3   37.30   11.30
   0   4  -4    2.50    2.90
   0   4  -4    0.00    1.00
   0   4  -4    2.90    1.70
   0  -4   4    1.60    0.90
   0  -4   4    4.90    4.50
   0  -4   4    0.10    1.30
   0   4   4    1.30    0.60
   0   4   4    1.70    2.00
   0   4   4    1.60    0.80
   0   4   4    2.10    2.10
   0  -4  -4    1.30    0.60
   0  -4  -4    2.60    2.60
   0  -4  -4    1.70    0.70
   0  -4  -4    1.60    1.80
   0   4  -5    0.40    0.80
   0   4  -5    0.70    1.20
   0   4  -5    0.70    0.90
   0  -4   5    0.60    0.70
   0  -4   5    0.50    1.10
   0  -4   5    0.00    1.30
   0   4   5    0.00    0.90
   0   4   5    1.70    1.70
   0   4   5    0.30    0.40
   0   4   5    1.70    1.80
   0  -4  -5    1.20    1.40
   0  -4  -5    2.70    1.00
   0  -4  -5   -0.60    1.50
   0  -4  -5    0.10    0.80
   0  -4   6    1.10    0.80
   0  -4  -6    0.10    0.30
   0   5   1  248.28  239.48
   0   5   1  748.73  265.97
   0   5   1  621.34  266.47
   0   5   1  817.62  312.47
   0  -5  -1  244.78  236.08
   0  -5  -1  883.21  313.77
   0  -5  -1  867.41  331.27
   0  -5  -1  649.04  278.37
   0   5  -2  157.58   71.59
   0   5  -2  167.88   52.19
   0  -5   2  204.38   92.89
   0  -5   2  194.88   60.49
   0   5   2   72.19   59.19
   0   5   2  134.59   50.59
   0   5   2  127.59   39.20
   0   5   2  126.09   39.60
   0  -5  -2   72.19   59.19
   0  -5  -2  112.59   35.40
   0  -5  -2  122.39   37.50
   0  -5  -2  130.09   48.90
   0   5  -3   12.60    5.40
   0   5  -3   18.20    7.40
   0  -5   3   23.40    8.90
   0  -5   3   10.60    4.60
   0   5   3  210.28  177.28
   0   5   3    8.50    2.70
   0   5   3    8.90    3.30
   0  -5  -3  243.38  205.08
   0  -5  -3    9.80    3.60
   0  -5  -3    9.50    3.00
   0   5  -4    0.20    1.50
   0   5  -4    4.30    2.30
   0  -5   4    6.60    2.80
   0  -5   4    0.10    2.60
   0  -5   4    1.00    1.60
   0   5   4    3.00    1.00
   0   5   4    0.80    1.60
   0   5   4    3.10    1.20
   0   5   4    1.60    1.60
   0  -5  -4    2.60    2.30
   0  -5  -4    1.10    0.60
   0  -5  -4    0.80    1.50
   0  -5  -4    1.00    0.60
   0   5  -5    1.10    1.00
   0   5  -5    0.10    1.10
   0   5  -5    1.00    1.10
   0  -5   5    0.70    0.80
   0  -5   5    0.20    1.20
   0  -5   5   -0.10    1.30
   0   5   5   -0.10    0.70
   0   5   5   -0.50    1.20
   0   5   5    1.20    0.50
   0   5   5    0.60    1.60
   0  -5  -5    0.30    1.10
   0  -5  -5    0.80    0.40
   0  -5  -5   -0.30    1.20
   0  -5  -5   -0.10    0.70
   0  -5  -6    0.70    0.40
   0   6   1  208.28   89.49
   0   6   1  308.37  109.59
   0   6   1  185.58   70.99
   0  -6  -1  306.37  108.79
   0  -6  -1  262.87  100.49
   0  -6  -1  231.48   99.39
   0   6  -2   54.29   17.00
   0   6  -2  145.59   66.29
   0  -6   2   39.50   12.50
   0   6   2   45.70   17.20
   0   6   2  526.75  428.36
   0   6   2   29.60    9.40
   0   6   2   29.80   12.10
   0   6   2   35.20   11.00
   0  -6  -2   47.40   14.60
   0  -6  -2  871.81  708.83
   0  -6  -2   24.00    7.60
   0  -6  -2   45.00   16.90
   0  -6  -2   51.49   20.80
   0   6  -3   18.30    7.60
   0  -6   3   20.90    8.60
   0   6   3   29.90    9.10
   0   6   3  815.12  685.93
   0   6   3   13.10    4.70
   0  -6  -3   36.70   12.40
   0  -6  -3 1000.90  842.32
   0  -6  -3   12.20    4.40
   0  -6  -3   24.50    7.50
   0   6  -4    4.00    3.60
   0   6  -4    0.80    1.40
   0  -6   4    5.10    2.50
   0  -6   4    6.10    3.00
   0   6   4    0.50    0.50
   0   6   4    1.40    1.90
   0   6   4    0.60    0.60
   0   6   4    1.90    1.70
   0  -6  -4    2.60    2.30
   0  -6  -4    0.40    1.50
   0  -6  -4    0.00    0.50
   0   6  -5    1.90    1.30
   0   6  -5    0.50    1.10
   0  -6   5    0.70    1.10
   0  -6   5    1.20    1.50
   0  -6   5    1.30    1.40
   0   6   5    2.10    2.20
   0   6   5    0.50    0.50
   0   6   5    1.50    0.50
   0   6   5   -1.20    1.40
   0  -6  -5    1.30    1.50
   0  -6  -5    1.90    0.70
   0  -6  -5    1.90    1.30
   0  -6  -5    0.00    0.60
   0   7   1  745.43  264.87
   0   7   1  976.80  373.26
   0  -7  -1  787.12  279.67
   0  -7  -1 1195.88  456.85
   0   7  -2  149.88   46.60
   0  -7   2  168.68   52.39
   0   7   2  320.07  260.37
   0   7   2  146.79   55.19
   0   7   2  220.18   69.19
   0   7   2  192.58   77.59
   0   7   2  134.09   41.00
   0  -7  -2  449.95  365.86
   0  -7  -2  172.28   54.19
   0  -7  -2  151.28   60.99
   0  -7  -2  126.69   38.70
   0  -7  -2  139.79   52.49
   0   7  -3    3.70    2.30
   0   7  -3    2.10    2.40
   0  -7   3    4.00    2.20
   0  -7   3    8.80    4.20
   0   7   3   12.70    4.60
   0   7   3    1.30    0.60
   0   7   3    4.20    3.40
   0   7   3  180.48  152.08
   0  -7  -3  199.78  168.28
   0  -7  -3    0.60    0.50
   0  -7  -3   11.70    4.20
   0  -7  -3    6.10    3.20
   0   7  -4    3.70    3.10
   0   7  -4    4.90    2.80
   0  -7   4    5.10    2.90
   0  -7   4    7.60    3.20
   0   7   4    3.20    3.00
   0   7   4    2.70    1.10
   0   7   4    4.60    2.20
   0   7   4    2.50    1.70
   0  -7  -4    3.20    1.70
   0  -7  -4    3.40    2.70
   0  -7  -4    1.50    1.30
   0  -7  -4    0.80    0.80
   0   7  -5    0.80    1.40
   0   7  -5    2.70    2.50
   0  -7   5    1.90    1.30
   0  -7   5    4.20    2.80
   0   7   5    0.90    0.60
   0   7   5    6.70    5.00
   0   7   5    3.90    0.90
   0   7   5    0.60    1.30
   0  -7  -5   11.50    8.20
   0  -7  -5    2.10    1.50
   0  -7  -5    0.20    0.60
   0   8  -2   20.00    6.50
   0  -8   2   15.70    5.20
   0   8   2   13.10    5.10
   0   8   2  141.99  115.49
   0   8   2    4.10    1.40
   0   8   2   14.40    6.00
   0   8   2    7.40    2.40
   0  -8  -2    4.50    1.50
   0  -8  -2  148.49  120.89
   0  -8  -2   11.60    3.60
   0  -8  -2   12.10    4.70
   0  -8  -2    9.30    3.90
   0   8  -3    5.90    3.20
   0   8  -3    2.80    2.00
   0  -8   3    1.60    2.10
   0  -8   3    1.10    2.20
   0   8   3    0.60    0.50
   0   8   3   56.09   47.40
   0   8   3   75.99   26.20
   0   8   3    6.90    2.80
   0  -8  -3    2.70    1.30
   0  -8  -3   56.19   47.40
   0  -8  -3   64.19   22.10
   0  -8  -3    0.00    0.40
   0   8  -4    2.90    2.10
   0   8  -4    9.20    4.10
   0  -8   4    6.80    3.10
   0  -8   4    2.20    2.00
   0   8   4    3.70    1.80
   0   8   4    4.40    4.10
   0   8   4   13.50    4.30
   0   8   4    5.40    2.40
   0  -8  -4    3.20    1.60
   0  -8  -4    5.50    4.30
   0  -8  -4   16.60    5.40
   0  -8  -4    5.20    2.20
   0  -8  -4   26.50    9.20
   0   8  -5    1.50    1.70
   0   8  -5    1.30    1.50
   0  -8   5    0.50    1.10
   0  -8   5    1.90    1.70
   0   8   5    0.90    0.70
   0   8   5    2.10    1.90
   0   8   5    0.60    1.40
   0   8   5    1.40    0.60
   0   8   5    0.70    1.60
   0  -8  -5    1.50    1.40
   0  -8  -5    2.10    1.30
   0  -8  -5    0.10    0.60
   0   9  -2  142.59   44.60
   0  -9   2   96.89   30.40
   0   9   2  499.05  405.76
   0   9   2  196.08   73.69
   0   9   2  180.48   49.00
   0   9   2  144.89   48.70
   0   9   2  147.69   50.89
   0  -9  -2  585.54  476.15
   0  -9  -2  189.98   51.59
   0  -9  -2  157.48   52.89
   0  -9  -2  196.68   67.79
   0  -9  -2  175.58   65.99
   0   9  -3   22.70    9.30
   0   9  -3   21.10    8.70
   0  -9   3   24.20   10.00
   0   9   3   20.80    7.30
   0   9   3   19.40    6.80
   0   9   3   28.00    8.50
   0   9   3   16.60    6.00
   0   9   3   66.09   55.79
   0  -9  -3   97.09   81.69
   0  -9  -3   26.60    8.20
   0  -9  -3   18.30    6.40
   0  -9  -3   24.60    8.20
   0  -9  -3   19.50    6.80
   0   9  -4    3.30    2.20
   0   9  -4    8.30    4.00
   0  -9   4    3.20    2.30
   0  -9   4    0.50    1.90
   0   9   4    1.00    1.30
   0   9   4   19.10   14.20
   0   9   4    0.10    0.50
   0   9   4    0.90    1.40
   0   9   4    3.00    5.10
   0  -9  -4   -0.20    0.80
   0  -9  -4   14.30   10.60
   0  -9  -4    4.50    3.70
   0  -9  -4    0.30    1.10
   0  -9  -4    0.30    0.80
   0   9  -5    3.00    2.20
   0   9  -5    0.60    1.50
   0  -9   5   -0.20    1.00
   0  -9   5    1.00    1.70
   0   9   5   -0.30    0.50
   0   9   5    0.70    1.10
   0   9   5   -0.30    1.20
   0   9   5    1.70    1.70
   0  -9  -5    0.10    1.70
   0  -9  -5    0.50    0.80
   0  -9  -5    1.30    1.10
   0  -9  -5    0.00    0.60
   0  10  -2  107.99   33.90
   0  10   2   26.80   26.80
   0  10   2   34.00    9.30
   0  10   2   64.09   24.90
   0  10   2   57.89   19.50
   0 -10  -2   12.50   12.90
   0 -10  -2   37.70   10.30
   0 -10  -2   78.09   26.30
   0 -10  -2   54.59   21.20
   0  10  -3   23.80    8.60
   0 -10   3   25.90    9.30
   0  10   3   21.40    7.20
   0  10   3   25.40   21.50
   0  10   3   20.40    7.80
   0 -10  -3   20.00   16.90
   0 -10  -3   25.50    9.60
   0 -10  -3   19.90    6.80
   0  10  -4    2.60    2.10
   0  10  -4    4.90    2.80
   0 -10   4    1.50    2.00
   0 -10   4    1.60    2.40
   0  10   4    1.90    1.30
   0  10   4    2.90    2.60
   0  10   4    0.50    0.60
   0  10   4    5.50    6.00
   0  10   4    6.50    2.70
   0 -10  -4    6.40    2.30
   0 -10  -4    3.00    2.50
   0 -10  -4    0.70    0.80
   0 -10  -4    1.90    2.00
   0 -10  -4    0.90    1.00
   0  10  -5    0.50    1.50
   0  10  -5    0.70    1.90
   0 -10   5    0.80    1.10
   0 -10   5    0.50    1.90
   0  10   5    0.80    1.10
   0  10   5    1.30    0.70
   0  10   5    1.00    1.20
   0  10   5    0.20    1.70
   0 -10  -5    0.60    0.70
   0 -10  -5    2.10    1.10
   0 -10  -5    2.60    1.40
   0 -10  -5    2.20    2.00
   0  11   2   29.00   11.60
   0  11   2   42.30   11.50
   0  11   2   32.90   11.20
   0 -11  -2   40.80   11.10
   0 -11  -2   28.30    9.60
   0 -11  -2   30.40   11.90
   0  11  -3   32.20   11.50
   0 -11   3   29.80   10.60
   0  11   3   23.00   20.10
   0  11   3   39.20   11.40
   0  11   3   31.50   11.90
   0  11   3   28.10   10.60
   0 -11  -3   26.80   23.40
   0 -11  -3   35.50   10.30
   0 -11  -3   31.60   11.90
   0 -11  -3   27.90   10.50
   0  11  -4   -0.90    1.80
   0  11  -4    4.30    3.40
   0 -11   4   -3.60    3.00
   0 -11   4    0.70    2.10
   0  11   4    4.60    3.50
   0  11   4    1.50    0.80
   0  11   4    2.50    1.50
   0  11   4    3.50    1.80
   0  11   4    0.10    3.70
   0 -11  -4    1.00    0.90
   0 -11  -4    5.50    4.10
   0 -11  -4    2.00    1.60
   0 -11  -4    4.30    1.70
   0 -11  -4    4.60    1.80
   0  11  -5    1.90    1.60
   0  11  -5    2.30    2.20
   0 -11   5    0.10    1.00
   0 -11   5    0.40    1.80
   0  11   5    1.20    1.20
   0  11   5    0.50    0.50
   0  11   5    0.80    1.00
   0  11   5   -0.50    2.10
   0  11   5   -0.40    1.40
   0 -11  -5    1.60    1.30
   0 -11  -5    0.80    0.80
   0 -11  -5    0.20    1.70
   0 -11  -5    2.80    1.30
   0  12   2   39.50   10.70
   0  12   2   54.49   18.40
   0 -12  -2   41.70   11.30
   0 -12  -2   59.99   20.20
   0  12  -3    1.60    1.90
   0 -12   3    2.50    2.20
   0  12   3    6.30    2.10
   0  12   3   57.89   50.49
   0  12   3   10.60    4.10
   0  12   3    9.00    3.70
   0  12   3    9.30    3.20
   0 -12  -3    9.00    3.10
   0 -12  -3   76.59   66.69
   0 -12  -3    7.70    3.10
   0 -12  -3   11.70    4.40
   0 -12  -3    6.00    2.00
   0  12  -4    1.90    2.10
   0  12  -4    3.90    3.80
   0 -12   4    1.50    2.20
   0  12   4    1.10    1.30
   0  12   4    2.30    1.30
   0  12   4    1.10    0.70
   0  12   4    2.90    2.80
   0  12   4    8.70    6.50
   0 -12  -4   11.00    8.10
   0 -12  -4    0.50    0.70
   0 -12  -4    1.70    0.90
   0 -12  -4    4.40    1.80
   0 -12  -4    1.80    1.00
   0  12  -5    0.60    1.20
   0  12  -5    1.40    1.90
   0 -12   5    1.50    1.20
   0 -12   5    2.20    1.70
   0  12   5    1.10    1.30
   0  12   5    1.60    1.30
   0  12   5    0.40    0.50
   0  12   5    0.80    1.70
   0  12   5   -0.30    0.50
   0 -12  -5    1.10    0.80
   0 -12  -5    0.10    0.60
   0 -12  -5    0.10    0.80
   0 -12  -5   -1.40    1.20
   0 -12  -5    1.60    1.10
   0  13   2   70.09   21.20
   0  13   2   63.39   22.00
   0 -13  -2   87.19   26.30
   0 -13  -2   60.99   21.10
   0  13  -3   12.80    5.20
   0 -13   3   10.20    4.30
   0  13   3   24.30    7.20
   0  13   3   36.00   31.40
   0  13   3   24.60    8.30
   0  13   3   24.50    9.30
   0  13   3   26.60   10.00
   0 -13  -3   19.80    7.40
   0 -13  -3   45.30   39.40
   0 -13  -3   26.30    8.90
   0 -13  -3   31.70    9.30
   0 -13  -3   26.00    9.80
   0  13  -4    3.60    2.60
   0 -13   4    5.80    3.10
   0  13   4    4.10    3.00
   0  13   4   11.50    3.60
   0  13   4    5.20    2.10
   0  13   4    5.50    2.20
   0  13   4    0.70    1.70
   0 -13  -4    8.80    2.90
   0 -13  -4    3.70    2.60
   0 -13  -4    7.10    2.30
   0 -13  -4    3.90    1.40
   0 -13  -4    4.10    1.60
   0  13  -5   -0.70    1.00
   0  13  -5   -0.90    1.60
   0 -13   5    0.60    1.10
   0 -13   5    0.20    1.40
   0  13   5    1.40    1.40
   0  13   5    1.90    1.30
   0  13   5    1.10    0.70
   0  13   5   -1.90    1.50
   0  13   5    0.50    0.50
   0 -13  -5    0.50    0.50
   0 -13  -5    0.00    0.70
   0 -13  -5    2.30    1.10
   0 -13  -5    0.60    1.10
   0 -13  -5    2.30    1.20
   0  14   2   12.40    3.80
   0 -14  -2   10.80    3.30
   0  14  -3   18.40    7.40
   0  14   3   61.99   53.99
   0  14   3   10.30    3.20
   0  14   3    8.90    2.90
   0  14   3   15.70    5.70
   0  14   3   10.10    2.70
   0 -14  -3    8.20    2.20
   0 -14  -3  113.29   98.59
   0 -14  -3   13.80    4.90
   0 -14  -3    9.90    3.20
   0 -14  -3   14.80    4.40
   0  14  -4   -0.50    2.30
   0 -14   4   -0.70    2.20
   0  14   4    2.10    1.60
   0  14   4    0.20    1.10
   0  14   4    0.60    1.20
   0  14   4    1.50    1.20
   0 -14  -4    1.50    1.10
   0 -14  -4    4.40    1.70
   0 -14  -4    3.00    1.20
   0 -14  -4    2.20    0.90
   0  14  -5    0.70    1.10
   0  14  -5    1.00    1.70
   0 -14   5    0.10    1.00
   0 -14   5    1.90    1.50
   0  14   5    2.10    1.40
   0  14   5    1.20    0.90
   0  14   5    0.20    1.20
   0  14   5    5.30    2.10
   0 -14  -5    1.00    0.70
   0 -14  -5    1.40    1.00
   0 -14  -5    0.60    0.90
   0 -14  -5    3.70    1.50
   0  15   2   23.90    7.30
   0  15   2   20.30    7.20
   0 -15  -2   25.20    8.70
   0  15  -3    4.90    3.50
   0  15   3    4.00    2.50
   0  15   3   24.70   16.80
   0  15   3    3.20    0.90
   0  15   3    4.70    2.20
   0  15   3    5.70    2.00
   0 -15  -3   34.10   23.20
   0 -15  -3    2.80    0.90
   0 -15  -3    4.00    1.60
   0 -15  -3    5.60    2.40
   0  15  -4    1.50    2.50
   0 -15   4   -1.40    2.40
   0  15   4    2.30    1.70
   0  15   4    2.80    1.40
   0  15   4    1.10    0.90
   0  15   4    2.00    1.30
   0 -15  -4    1.40    1.00
   0 -15  -4    1.00    0.80
   0 -15  -4    2.70    1.10
   0 -15  -4    0.30    0.50
   0  15  -5    1.30    1.40
   0  15  -5    0.60    1.00
   0 -15   5    3.00    1.60
   0  15   5    2.50    1.20
   0  15   5    1.60    1.10
   0  15   5    0.40    0.90
   0 -15  -5    1.90    1.20
   0 -15  -5    6.20    1.80
   0 -15  -5    2.00    0.80
   0 -15  -5    5.10    1.90
   0 -16  -2   12.00    4.60
   0  16   3   61.19   41.60
   0  16   3   64.99   22.60
   0 -16  -3   42.40   28.80
   0 -16  -3   54.39   18.90
   0  16  -4    2.10    2.90
   0 -16   4    1.00    2.60
   0  16   4    2.50    2.00
   0  16   4    0.10    0.40
   0  16   4   -0.30    0.80
   0  16   4    1.90    1.30
   0  16   4    0.60    0.60
   0 -16  -4    1.80    1.50
   0 -16  -4    0.00    0.40
   0 -16  -4    1.40    0.80
   0 -16  -4    0.30    0.40
   0 -16  -4   -0.10    0.60
   0  16  -5   -0.30    1.30
   0 -16   5    1.70    1.30
   0  16   5    0.80    0.60
   0  16   5   -0.20    0.70
   0  16   5    1.70    1.00
   0 -16  -5    1.50    0.90
   0 -16  -5    1.50    0.70
   0 -16  -5    2.60    0.80
   0 -16  -5    3.00    1.40
   0  17   3    1.40    3.20
   0  17   3    2.10    0.80
   0  17   3    4.30    2.00
   0 -17  -3    1.10    0.50
   0 -17  -3    2.30    1.00
   0 -17  -3    3.00    1.80
   0  17  -4    5.90    4.10
   0 -17   4    3.20    3.30
   0  17   4    3.50    2.80
   0  17   4    5.30    1.80
   0  17   4    4.50    1.30
   0  17   4    3.50    1.80
   0 -17  -4    4.60    3.60
   0 -17  -4    3.50    1.20
   0 -17  -4    4.70    1.70
   0 -17  -4    5.00    1.40
   0  17  -5   -0.10    1.30
   0 -17   5    0.80    1.20
   0  17   5    0.50    0.40
   0 -17  -5    0.50    0.50
   0 -17  -5    2.20    0.70
   0 -17  -5    5.00    2.00
   0  18   3    0.40    3.00
   0  18   3    2.20    0.80
   0  18   3   23.60    7.80
   0 -18  -3    2.20    0.80
   0 -18  -3   13.80    4.50
   0  18  -4    2.80    3.40
   0  18   4    2.20    1.20
   0  18   4    2.10    1.80
   0  18   4    0.80    0.50
   0  18   4    2.20    1.40
   0  18   4    1.70    0.60
   0 -18  -4    0.10    0.40
   0 -18  -4    1.60    1.30
   0 -18  -4    1.70    0.60
   0 -18  -4    2.20    0.90
   0 -18  -4    1.60    0.90
   0  18  -5    0.40    1.10
   0 -18   5   -1.20    1.00
   0  18   5    0.00    0.20
   0 -18  -5    4.40    1.60
   0 -18  -5   -0.10    0.30
   0  19   3    3.60    1.20
   0  19   3   10.30    3.70
   0 -19  -3    4.10    1.40
   0 -19  -3    8.20    2.70
   0  19  -4    2.00    2.80
   0  19   4    2.30    1.30
   0  19   4    0.30    0.30
   0  19   4    5.60    4.00
   0  19   4    2.30    1.60
   0  19   4    0.60    0.50
   0 -19  -4    1.50    0.80
   0 -19  -4    3.70    2.70
   0 -19  -4    0.10    0.40
   0 -19  -4    2.50    1.10
   0 -19  -4    0.50    0.30
   0  19  -5    0.20    0.90
   0 -19  -5    0.20    0.30
   0  20   3    6.20    2.00
   0  20   3    8.00    2.90
   0 -20  -3   10.20    3.20
   0 -20  -3    6.40    2.10
   0  20  -4    0.30    2.30
   0  20   4    2.60    1.60
   0  20   4    2.10    1.50
   0  20   4    0.50    0.40
   0  20   4    0.40    1.40
   0  20   4    0.00    0.40
   0 -20  -4    0.60    0.60
   0 -20  -4    0.70    0.50
   0 -20  -4    0.90    0.70
   0 -20  -4    1.70    0.90
   0  20  -5   -0.10    0.80
   0  21   3    0.50    0.30
   0  21   3    2.10    1.50
   0 -21  -3    0.50    0.40
   0 -21  -3    0.60    0.50
   0  21  -4   -0.10    1.90
   0  21   4    3.00    0.90
   0  21   4    2.90    1.80
   0  21   4    1.90    1.80
   0  21   4    0.90    1.40
   0 -21  -4    3.70    1.50
   0 -21  -4    3.90    2.40
   0 -21  -4    0.70    0.50
   0 -21  -4    3.10    1.10
   0  22   3    1.50    0.50
   0  22   3    0.90    1.40
   0 -22  -3    1.60    0.70
   0 -22  -3    1.80    0.80
   0  22   4    2.50    2.10
   0  22   4    0.40    1.20
   0 -22  -4    0.40    0.40
   0 -22  -4    0.50    0.40
   0 -22  -4    0.40    0.60
   0 -22  -4    1.00    0.90
   0  23   3    3.60    1.10
   0  23   3   -0.20    1.20
   0 -23  -3    0.90    0.60
   0  23   4    0.80    1.10
   0 -23  -4    0.50    0.30
   0 -23  -4   14.20    4.70
   0 -24  -3    1.20    0.70
   0  24   4    0.90    1.10
   1   0  -6    0.40    0.40
  -1   0   6    1.00    0.60
  -1   0   6    1.70    0.90
   1   0  -4    0.90    0.60
   1   0  -4    5.20    3.80
   1   0  -4    3.20    1.80
  -1   0   4    2.90    2.50
  -1   0   4    3.40    2.00
  -1   0   4    1.90    1.30
   1   0  -2   17.30    5.50
   1   0  -2   56.09   54.29
   1   0  -2   43.80   19.90
   1   0  -2  156.68   48.10
  -1   0   2   42.70   19.40
  -1   0   2   42.30   41.00
  -1   0   2  250.87   76.69
  -1   0   2   20.00    6.40
   1   0   2  122.59   38.60
   1   0   2  390.76  317.77
   1   0   2  132.59   60.29
   1   0   2   46.10   14.40
  -1   0  -2  335.07  272.57
  -1   0  -2   27.30    8.50
  -1   0  -2  125.99   39.70
   1   0   4    2.70    2.30
   1   0   4    1.20    1.50
   1   0   4    8.50    2.90
  -1   0  -4    2.20    2.00
  -1   0  -4    1.60    1.20
  -1   1   6    0.20    0.40
  -1   1   6    1.40    0.80
   1  -1  -6    0.20    0.40
   1   1  -6    0.30    0.50
   1   1  -6    0.10    0.50
  -1  -1   6    0.50    0.50
  -1  -1   6    0.80    0.80
  -1   1   5    0.60    1.20
  -1   1   5    6.40    5.20
  -1   1   5    0.90    1.30
   1  -1  -5   -0.90    2.00
   1  -1  -5   -0.30    0.70
   1  -1  -5    2.10    1.20
   1  -1  -5    5.20    4.20
   1   1  -5    0.80    1.50
   1   1  -5    4.30    3.50
   1   1  -5    0.90    0.40
   1   1  -5   -0.10    1.10
  -1  -1   5    5.70    4.70
  -1  -1   5    1.80    1.90
  -1  -1   5    0.60    0.30
  -1  -1   5    0.20    1.70
  -1   1   4    6.40    4.70
  -1   1   4    1.70    0.90
  -1   1   4    9.50    3.80
   1  -1  -4    1.00    0.60
   1  -1  -4    3.90    3.10
   1  -1  -4    2.40    2.70
   1   1  -4    9.60    6.80
   1   1  -4    5.70    2.70
   1   1  -4    2.20    1.10
  -1  -1   4   14.60   10.10
  -1  -1   4   10.60    4.20
  -1  -1   4    1.60    1.30
  -1   1   3  646.54  642.24
  -1   1   3    4.70    2.70
  -1   1   3    7.90    2.80
  -1   1   3    1.90    0.70
   1  -1  -3  527.75  524.25
   1  -1  -3    1.30    0.60
   1  -1  -3    9.00    3.00
   1  -1  -3    5.40    3.20
   1   1  -3    5.60    2.40
   1   1  -3  249.78  248.28
   1   1  -3    3.20    1.20
  -1  -1   3  226.98  225.58
  -1  -1   3    2.20    1.00
  -1  -1   3    4.10    1.70
  -1   1   2   65.29   28.10
  -1   1   2  172.68   33.80
  -1   1   2 1184.68 1142.29
  -1   1   2   95.09   29.40
   1  -1  -2  199.28   39.00
   1  -1  -2 1218.58 1175.08
   1  -1  -2   85.29   26.30
   1  -1  -2   64.39   27.70
   1   1  -2   49.30   22.50
   1   1  -2  191.18   37.50
  -1  -1   2   60.79   27.70
  -1  -1   2  165.88   32.50
  -1   1   1  162.68   69.79
  -1   1   1    3.40   20.70
  -1   1   1   11.30    4.10
  -1   1   1   34.20   12.20
   1  -1  -1   21.20   27.90
   1  -1  -1   28.20   10.10
   1  -1  -1   12.20    4.40
   1  -1  -1  165.68   71.09
  -1   1   0    2.20    1.80
   1  -1   0    0.10    1.40
   1   1   0    6.00    2.40
  -1  -1   0    3.40    1.50
  -1   1  -1  370.66  185.18
   1  -1   1  386.46  193.08
   1   1   1   23.30   24.10
   1   1   1  407.56  174.88
  -1  -1  -1    7.50   10.40
  -1  -1  -1  436.06  187.08
  -1   1  -2   85.29   38.70
  -1   1  -2  251.17  204.38
  -1   1  -2   81.19   25.20
   1  -1   2  134.39  109.39
   1  -1   2   92.29   42.00
   1  -1   2   88.79   27.60
   1   1   2  285.47  232.18
   1   1   2   24.30    7.70
  -1  -1  -2  277.67  225.98
  -1  -1  -2   24.40    7.70
  -1   1  -3   11.00    4.20
  -1   1  -3    1.90    1.10
  -1   1  -3   22.80   20.10
  -1   1  -3   10.10    4.10
   1  -1   3    1.50    1.00
   1  -1   3   29.70   25.70
   1  -1   3   12.30    4.90
   1  -1   3   11.60    4.40
   1   1   3   16.30    6.50
   1   1   3    3.90    1.50
  -1  -1  -3   10.70    4.30
  -1  -1  -3    2.70    1.10
  -1   1  -4    1.00    1.10
  -1   1  -4    1.50    0.60
  -1   1  -4    1.20    0.70
  -1   1  -4    2.30    2.10
   1  -1   4    0.80    1.30
   1  -1   4    0.60    0.30
   1  -1   4    2.40    1.10
   1  -1   4    2.80    2.40
   1   1   4    2.40    2.20
   1   1   4    0.20    0.50
   1   1   4    1.30    1.20
  -1  -1  -4    3.30    2.70
  -1  -1  -4    1.00    0.90
  -1  -1  -4    2.50    1.10
  -1   1  -5    1.00    1.00
  -1   1  -5    0.00    1.50
  -1   1  -5    2.10    0.80
  -1   1  -5    0.50    0.30
   1  -1   5    0.20    1.60
   1  -1   5    0.20    0.20
   1  -1   5    1.00    0.50
   1  -1   5    2.60    2.00
   1   1   5    3.40    2.50
   1   1   5    0.70    0.40
   1   1   5    1.00    1.70
  -1  -1  -5    3.70    2.80
  -1  -1  -5    1.10    0.50
  -1  -1  -5   -0.20    1.10
  -1   2   6    0.00    0.40
   1  -2  -6    0.40    0.40
   1   2  -6    0.70    0.50
   1   2  -6    0.70    0.50
  -1  -2   6    0.20    0.50
  -1  -2   6    1.10    0.90
  -1   2   5    2.20    2.30
  -1   2   5    3.50    1.50
  -1   2   5    1.40    1.10
  -1   2   5    1.60    0.60
   1  -2  -5    1.40    0.40
   1  -2  -5    2.60    1.20
   1  -2  -5    1.00    0.80
   1  -2  -5    1.60    2.30
   1   2  -5    1.60    1.10
   1   2  -5    1.90    0.70
   1   2  -5    1.40    1.60
  -1  -2   5    1.70    1.20
  -1  -2   5    2.90    1.00
  -1  -2   5    1.00    1.80
  -1   2   4    5.20    3.10
  -1   2   4    5.70    1.70
  -1   2   4   16.20    6.00
   1  -2  -4    2.40    3.00
   1  -2  -4    7.80    3.00
   1  -2  -4   32.10   22.00
   1   2  -4    3.30    1.30
   1   2  -4    6.30    5.00
   1   2  -4    8.00    3.50
   1   2  -4    7.30    2.60
  -1  -2   4    3.50    3.30
  -1  -2   4    8.80    3.10
  -1   2   3   40.10   42.70
  -1   2   3   33.30    9.10
  -1   2   3   28.10   10.50
  -1   2   3   57.09   17.90
  -1   2   3   21.50    8.60
   1  -2  -3   60.89   63.29
   1  -2  -3   40.80   11.10
   1  -2  -3   21.20    8.50
   1  -2  -3   44.10   15.80
   1  -2  -3   64.59   20.20
   1   2  -3   40.00   41.40
   1   2  -3   27.70   11.20
  -1  -2   3   35.90   37.30
  -1  -2   3   33.40   13.50
  -1   2   2   14.80    5.70
  -1   2   2    6.10    2.00
  -1   2   2  483.55  332.27
  -1   2   2    3.10    2.20
   1  -2  -2    4.80    1.60
   1  -2  -2  663.33  455.85
   1  -2  -2   14.70    5.70
   1  -2  -2    7.40    3.10
   1   2  -2  363.26  250.67
   1   2  -2   42.10   19.20
  -1  -2   2  287.77  199.18
  -1   2   1  934.31  400.66
  -1   2   1 1058.59  376.06
  -1   2   1  343.77  332.57
  -1   2   1 1052.49  265.17
  -1   2   1 1108.69  423.56
   1  -2  -1 1098.79  419.76
   1  -2  -1  307.37  296.97
   1  -2  -1 1145.09  406.76
   1  -2  -1  977.50  246.28
   1  -2  -1  989.00  424.06
   1   2  -1 1011.90  255.27
  -1  -2   1 1015.70  255.97
  -1   2   0    9.20    5.30
   1  -2   0    8.20    5.00
   1   2   0    3.40    1.30
  -1  -2   0    4.80    1.80
  -1   2  -1  446.66  223.08
  -1   2  -1  454.85  121.69
   1  -2   1  492.15  245.88
   1  -2   1  365.86   97.99
   1   2   1 9999.00 9640.54
   1   2   1  714.43  253.87
   1   2   1  926.91  397.66
   1   2   1  761.92  291.07
  -1  -2  -1 7433.76 7166.88
  -1  -2  -1  709.33  252.07
  -1  -2  -1  687.93  262.87
  -1  -2  -1  813.02  348.77
  -1   2  -2  210.38   95.59
  -1   2  -2  588.84  405.26
  -1   2  -2  232.68   72.09
   1  -2   2  559.84  385.46
   1  -2   2  259.07  117.69
   1  -2   2  249.58   77.39
   1   2   2  269.27  101.09
   1   2   2  683.13  469.05
   1   2   2  251.57   79.09
  -1  -2  -2  804.42  552.44
  -1  -2  -2  281.47  105.69
  -1  -2  -2  300.27   94.39
  -1   2  -3   38.10   14.20
  -1   2  -3   57.19   48.80
  -1   2  -3   54.99   21.60
   1  -2   3   30.90   27.20
   1  -2   3   35.50   13.20
   1  -2   3   41.50   16.30
   1   2   3   47.80   16.60
   1   2   3  111.19   94.49
   1   2   3   50.59   15.40
  -1  -2  -3  118.69  100.89
  -1  -2  -3   54.19   18.90
  -1  -2  -3   53.79   16.30
  -1   2  -4    2.10    0.80
  -1   2  -4    0.60    1.20
  -1   2  -4    3.00    2.70
  -1   2  -4    0.30    0.60
   1  -2   4    1.10    0.70
   1  -2   4    5.80    4.40
   1  -2   4    2.50    0.90
   1   2   4    1.60    1.80
   1   2   4    0.90    0.80
  -1  -2  -4    1.40    0.80
  -1  -2  -4    2.40    2.30
  -1  -2  -4    0.00    0.50
  -1  -2  -4    3.90    2.80
  -1   2  -5    0.50    0.80
  -1   2  -5    1.50    0.60
  -1   2  -5    2.70    1.00
  -1   2  -5   -0.20    1.50
   1  -2   5    2.10    0.80
   1  -2   5    2.80    1.00
   1  -2   5    1.00    1.00
   1   2   5    5.10    3.70
   1   2   5    2.30    1.40
   1   2   5    2.60    0.90
  -1  -2  -5    0.60    0.90
  -1  -2  -5    6.40    4.60
  -1  -2  -5    1.50    1.50
  -1  -2  -5    4.00    1.30
  -1   3   6    0.40    0.40
   1  -3  -6    0.20    0.30
   1   3  -6    0.60    0.50
   1   3  -6    0.50    0.60
  -1  -3   6    0.60    0.80
  -1   3   5    0.70    0.90
  -1   3   5    3.10    2.50
  -1   3   5    0.80    1.00
  -1   3   5    9.70    7.80
   1  -3  -5    0.70    0.80
   1  -3  -5    2.20    2.30
   1  -3  -5    0.40    0.50
   1  -3  -5    7.80    6.20
   1   3  -5    2.00    2.10
   1   3  -5   -1.70    1.80
   1   3  -5    0.40    1.60
  -1  -3   5    2.10    2.30
  -1  -3   5    1.10    2.20
  -1   3   4    2.50    2.70
  -1   3   4    2.90    1.00
  -1   3   4    3.30    3.30
  -1   3   4    4.30    1.90
   1  -3  -4    4.10    1.70
   1  -3  -4    4.70    2.90
   1  -3  -4    6.40    5.10
   1  -3  -4    1.60    0.70
   1  -3  -4    7.10    4.20
   1   3  -4   13.20    9.50
   1   3  -4    4.20    1.80
   1   3  -4    4.30    2.50
  -1  -3   4   16.90   12.00
  -1  -3   4    6.10    2.40
  -1  -3   4    2.50    1.90
  -1   3   3   21.30   24.40
  -1   3   3   67.89   18.50
  -1   3   3   83.19   32.20
  -1   3   3   91.19   28.50
  -1   3   3   41.30   15.10
   1  -3  -3   17.90   23.70
   1  -3  -3   77.19   21.00
   1  -3  -3   79.19   30.70
   1  -3  -3   62.29   22.10
   1  -3  -3  114.29   35.70
   1   3  -3   50.69   20.50
  -1  -3   3   65.69   26.40
  -1   3   2  451.25  367.16
  -1   3   2  372.46  139.89
  -1   3   2  437.76  133.69
  -1   3   2  489.45  197.08
  -1   3   2  386.46  121.49
   1  -3  -2  371.46  116.79
   1  -3  -2  598.24  486.65
   1  -3  -2  526.25  211.98
   1  -3  -2  465.75  142.19
   1  -3  -2  342.67  128.69
  -1   3   1 8593.04 8285.47
  -1   3   1  399.66  141.99
  -1   3   1  543.05  232.98
  -1   3   1  457.15  174.58
   1  -3  -1 6869.41 6622.74
   1  -3  -1  437.06  155.28
   1  -3  -1  424.56  162.28
   1  -3  -1  517.85  222.18
  -1   3   0    3.50    2.60
  -1   3   0    2.10    1.00
   1  -3   0    3.80    2.70
   1  -3   0    2.20    1.10
   1   3   0    5.60    2.30
  -1  -3   0    3.10    1.60
  -1   3  -1  938.11  468.55
  -1   3  -1  982.40  262.87
   1  -3   1  949.11  253.97
   1  -3   1 1044.40  521.65
   1   3   1 4184.68 4034.70
   1   3   1  993.00  352.86
   1   3   1  981.90  421.06
   1   3   1 1342.87  513.05
  -1  -3  -1  930.21  398.86
  -1  -3  -1 3373.66 3251.67
  -1  -3  -1 1194.38  456.35
  -1  -3  -1 1115.09  396.06
  -1   3  -2   27.20   12.50
  -1   3  -2   22.30    7.00
   1  -3   2   34.90   15.90
   1  -3   2   19.40    6.10
   1   3   2   78.09   24.60
   1   3   2  354.36  288.27
   1   3   2  128.59   48.30
   1   3   2  125.99   50.79
  -1  -3  -2  124.69   50.29
  -1  -3  -2  377.06  306.57
  -1  -3  -2  117.99   44.30
  -1  -3  -2   83.79   26.40
  -1   3  -3   43.80   37.70
  -1   3  -3    5.30    2.30
   1  -3   3    5.90    2.30
   1   3   3    4.20    7.70
   1   3   3    2.00    0.90
   1   3   3    8.20    3.40
  -1  -3  -3    5.60   10.60
  -1  -3  -3    5.10    2.60
  -1  -3  -3    2.50    1.00
  -1   3  -4    9.00    6.60
  -1   3  -4    1.30    0.60
  -1   3  -4    1.20    0.50
   1  -3   4    1.70    0.80
   1  -3   4    1.40    0.50
   1  -3   4    6.30    5.00
   1   3   4    0.80    0.70
   1   3   4    1.70    1.90
   1   3   4    1.90    2.30
   1   3   4    1.30    0.60
  -1  -3  -4    0.80    1.70
  -1  -3  -4    1.40    0.60
  -1  -3  -4    4.70    3.00
  -1  -3  -4    0.70    0.60
  -1   3  -5    0.20    0.80
  -1   3  -5    2.40    0.90
  -1   3  -5    1.40    0.40
   1  -3   5    2.80    1.10
   1  -3   5    2.00    0.50
   1  -3   5    0.60    0.90
   1   3   5    4.20    1.50
   1   3   5    3.50    2.60
   1   3   5    1.80    0.50
   1   3   5    0.80    1.40
  -1  -3  -5    6.30    4.50
  -1  -3  -5    1.80    0.50
  -1  -3  -5    1.70    1.60
  -1  -3  -5    4.10    1.60
  -1   4   6   -0.10    0.40
   1  -4  -6    0.00    0.40
   1   4  -6   -0.10    0.60
  -1  -4   6    0.20    0.80
  -1   4   5    1.90    1.10
  -1   4   5    2.80    2.30
  -1   4   5    3.60    3.10
  -1   4   5    6.50    2.00
   1  -4  -5    0.70    1.70
   1  -4  -5    0.80    0.70
   1  -4  -5    1.20    1.50
   1  -4  -5   11.00    2.80
   1   4  -5    6.20    4.60
   1   4  -5    1.50    1.80
   1   4  -5    1.40    1.10
  -1  -4   5    4.10    3.70
  -1  -4   5    1.30    4.30
  -1  -4   5    1.80    1.30
  -1   4   4    4.00    4.50
  -1   4   4    2.30    0.90
  -1   4   4    1.50    1.90
  -1   4   4    1.00    0.90
  -1   4   4    4.50    3.70
   1  -4  -4    1.00    1.60
   1  -4  -4    1.50    0.70
   1  -4  -4    8.30    6.20
   1  -4  -4   13.40    6.00
   1  -4  -4    2.50    1.10
   1   4  -4    5.90    5.00
   1   4  -4    0.60    1.80
   1   4  -4   -0.90    2.80
  -1  -4   4    9.00    7.20
  -1  -4   4    2.00    1.70
  -1   4   3   74.69   74.99
  -1   4   3   47.90   14.50
  -1   4   3   26.50   10.40
  -1   4   3   59.29   21.10
  -1   4   3   73.89   29.00
  -1   4   3   35.20   12.30
   1  -4  -3   63.99   64.39
   1  -4  -3   48.60   14.70
   1  -4  -3   31.20   12.20
   1  -4  -3   57.59   20.20
   1  -4  -3   88.99   34.80
   1   4  -3   51.59   19.30
  -1  -4   3   37.30   14.00
  -1   4   2  355.96  289.87
  -1   4   2   11.00    4.30
  -1   4   2   17.80    5.60
  -1   4   2   27.80   11.30
  -1   4   2   16.20    5.20
   1  -4  -2   13.00    4.20
   1  -4  -2  212.68  173.38
   1  -4  -2   23.80    9.70
   1  -4  -2   15.20    4.80
   1  -4  -2    9.80    3.90
  -1   4   1 2163.78 2085.99
  -1   4   1   48.80   17.40
  -1   4   1   95.19   40.90
  -1   4   1   60.39   23.10
   1  -4  -1 1951.50 1881.61
   1  -4  -1   49.40   17.60
   1  -4  -1   53.19   20.40
   1  -4  -1   93.89   40.30
  -1   4   0  319.57   85.49
   1  -4   0  352.66   94.39
   1   4   0  376.76  128.59
  -1  -4   0  334.37  114.19
  -1   4  -1  208.48  104.29
  -1   4  -1  305.57   81.79
   1  -4   1  247.28  123.59
   1  -4   1  377.76  101.09
   1   4   1  405.76  144.19
   1   4   1 5356.66 5163.48
   1   4   1  385.66  165.38
   1   4   1  362.06  138.39
  -1  -4  -1  364.36  139.19
  -1  -4  -1 3999.10 3854.21
  -1  -4  -1  382.86  164.28
  -1  -4  -1  384.16  136.49
  -1   4  -2  146.39   66.59
  -1   4  -2  232.88   72.19
   1  -4   2  278.87   86.49
   1  -4   2  163.98   74.49
   1   4   2 3452.45 2806.72
   1   4   2  191.68   60.29
   1   4   2  120.19   45.20
   1   4   2  217.18   87.49
  -1  -4  -2 3536.35 2875.41
  -1  -4  -2  174.98   54.99
  -1  -4  -2  140.49   52.79
  -1  -4  -2  215.68   86.89
  -1   4  -3    9.70    3.80
   1  -4   3   12.80   13.30
   1  -4   3   11.80    4.50
   1   4   3   13.20    4.10
   1   4   3   96.99   81.99
   1   4   3   19.40    6.80
   1   4   3   12.60    4.70
  -1  -4  -3   88.79   75.09
  -1  -4  -3   19.00    6.70
  -1  -4  -3   14.90    4.60
  -1   4  -4    2.20    1.10
  -1   4  -4    9.10    7.10
  -1   4  -4    1.70    0.90
   1  -4   4    6.90    7.20
   1  -4   4    1.70    0.70
   1  -4   4    0.20    0.60
   1   4   4   13.70    8.30
   1   4   4    1.20    2.10
   1   4   4    1.20    0.90
  -1  -4  -4   17.40   10.40
  -1  -4  -4    1.00    0.80
  -1  -4  -4    0.60    2.00
  -1   4  -5    0.90    1.10
  -1   4  -5    2.40    1.00
  -1   4  -5    1.00    0.70
   1  -4   5    3.50    1.40
   1  -4   5    1.60    1.50
   1  -4   5    4.60    1.50
   1   4   5    4.60    1.50
   1   4   5    1.40    1.30
   1   4   5    0.80    0.90
   1   4   5    0.50    1.40
  -1  -4  -5    2.50    0.90
  -1  -4  -5    1.10    1.10
  -1  -4  -5    1.40    0.90
  -1  -4  -5    1.30    1.50
  -1   5   6    0.00    0.40
   1  -5  -6    0.20    0.40
   1   5  -6    0.20    0.60
  -1  -5   6    1.00    0.80
  -1   5   5    6.30    2.60
  -1   5   5    8.70    2.70
  -1   5   5    0.90    1.60
  -1   5   5    7.90    2.70
   1  -5  -5   11.10    3.60
   1  -5  -5    4.40    1.80
   1  -5  -5    0.30    1.10
   1  -5  -5    8.90    2.70
   1  -5  -5    4.50    2.40
   1   5  -5    0.80    1.40
   1   5  -5    5.30    2.50
   1   5  -5   12.10    5.10
  -1  -5   5    2.30    2.50
  -1  -5   5    5.10    2.40
  -1  -5   5    5.40    3.10
  -1   5   4    5.20    2.50
  -1   5   4   11.90    3.20
  -1   5   4    9.30    6.70
  -1   5   4   10.50    6.40
  -1   5   4   11.40    4.20
   1  -5  -4    9.60    3.50
   1  -5  -4   11.30    3.10
   1  -5  -4    6.80    5.00
   1  -5  -4    6.90    2.90
   1  -5  -4   10.80    5.50
   1   5  -4   11.60    4.90
   1   5  -4    8.90    3.90
  -1  -5   4    1.70    3.50
  -1  -5   4   17.80    6.40
  -1   5   3  404.76  402.16
  -1   5   3   17.80    7.10
  -1   5   3   47.50   14.40
  -1   5   3    4.80    2.10
  -1   5   3    3.30    2.60
   1  -5  -3  604.54  600.54
   1  -5  -3   55.79   16.90
   1  -5  -3    1.00    1.80
   1  -5  -3    4.00    1.80
   1  -5  -3   13.80    5.50
   1   5  -3    4.90    3.20
  -1   5   2  481.75  147.09
  -1   5   2  671.43  252.07
  -1   5   2 4126.19 3353.36
  -1   5   2  344.47  138.79
  -1   5   2  474.15  148.99
   1  -5  -2 5638.94 4583.84
   1  -5  -2  483.85  151.98
   1  -5  -2  443.66  138.69
   1  -5  -2  307.87  124.09
   1  -5  -2  556.74  209.08
   1  -5  -2  506.15  154.48
  -1   5   1  324.67  313.27
  -1   5   1  544.85  233.78
  -1   5   1  897.41  240.18
  -1   5   1  879.41  336.07
   1  -5  -1  263.37  254.07
   1  -5  -1  538.25  230.88
   1  -5  -1 1134.39  433.46
   1  -5  -1 1017.20  272.27
  -1   5  -1  809.22  404.26
  -1   5  -1  341.67   91.49
   1  -5   1  808.72  403.96
   1  -5   1  368.86   98.79
   1   5   1  349.87  124.29
   1   5   1 2603.34 2510.55
   1   5   1  377.76  161.98
   1   5   1  330.77  126.39
  -1  -5  -1  376.56  143.89
  -1  -5  -1 2595.74 2503.45
  -1  -5  -1  374.26  160.48
  -1  -5  -1  322.37  114.59
  -1   5  -2  157.58   48.90
  -1   5  -2  121.39   55.39
   1  -5   2   97.79   44.60
   1  -5   2  177.78   55.09
   1   5   2  318.27  259.07
   1   5   2  177.98   55.99
   1   5   2  122.69   46.10
   1   5   2  143.89   57.99
  -1  -5  -2  143.19   57.69
  -1  -5  -2  229.98  187.18
  -1  -5  -2  133.19   49.99
  -1  -5  -2  218.28   68.59
  -1   5  -3    3.70    2.20
   1  -5   3    5.40    2.40
   1   5   3    1.20    0.60
   1   5   3  353.66  297.67
   1   5   3    2.30    1.40
   1   5   3    6.00    2.40
  -1  -5  -3  367.66  309.37
  -1  -5  -3    4.50    2.00
  -1  -5  -3    0.90    0.60
  -1   5  -4    1.70    1.10
  -1   5  -4    2.10    1.10
   1  -5   4    0.90    2.60
   1  -5   4    3.50    1.40
   1  -5   4    4.70    1.70
   1   5   4    1.30    1.90
   1   5   4    2.00    1.00
   1   5   4    1.90    1.70
  -1  -5  -4    2.30    2.20
  -1  -5  -4    0.30    1.40
  -1  -5  -4    1.40    0.90
  -1   5  -5    2.50    1.20
  -1   5  -5    0.80    1.00
  -1   5  -5    1.90    0.90
   1  -5   5    1.20    1.30
   1  -5   5    0.80    0.70
   1  -5   5    1.00    0.70
   1   5   5    0.90    1.10
   1   5   5    1.50    0.70
   1   5   5   -1.60    1.30
   1   5   5    0.60    0.80
  -1  -5  -5   -0.10    0.80
  -1  -5  -5    0.80    1.30
  -1  -5  -5    0.60    0.70
   1  -6  -6    0.40    0.40
   1   6  -6    0.00    0.70
  -1  -6   6   -0.90    0.80
  -1   6   5    1.20    1.50
  -1   6   5    3.00    3.60
  -1   6   5    2.80    2.80
  -1   6   5    2.60    1.00
  -1   6   5    7.10    2.40
   1  -6  -5    5.60    1.90
   1  -6  -5    2.60    1.50
   1  -6  -5    0.70    1.20
   1  -6  -5    3.10    1.30
   1  -6  -5    3.30    2.30
   1   6  -5    4.70    2.60
   1   6  -5    3.00    3.10
  -1  -6   5    0.70    1.40
  -1  -6   5    5.10    3.00
  -1  -6   5    1.40    1.50
  -1   6   4    7.40    6.40
  -1   6   4    1.60    0.70
  -1   6   4    3.30    2.20
  -1   6   4    1.40    0.70
  -1   6   4   21.00   14.40
   1  -6  -4    3.20    1.90
   1  -6  -4    1.10    0.70
   1  -6  -4   29.80   20.40
   1  -6  -4    5.20    3.40
   1  -6  -4    1.80    0.80
   1   6  -4    1.70    2.20
   1   6  -4    5.50    3.10
  -1  -6   4    2.30    1.90
  -1   6   3  540.75  455.35
  -1   6   3   60.29   19.90
  -1   6   3   31.10   10.80
  -1   6   3   30.50   10.60
  -1   6   3   42.70   13.00
  -1   6   3   58.49   22.90
   1  -6  -3  577.34  486.05
   1  -6  -3   47.10   14.30
   1  -6  -3   49.70   19.50
   1  -6  -3   35.10   12.20
   1  -6  -3   29.10   10.10
   1  -6  -3   52.79   17.30
  -1   6   2  552.94  449.76
  -1   6   2   31.50   11.90
  -1   6   2   24.10    7.40
  -1   6   2   42.90   17.40
  -1   6   2   24.40    7.70
   1  -6  -2   29.10    9.20
   1  -6  -2  309.67  251.87
   1  -6  -2   60.89   24.60
   1  -6  -2   20.70    6.40
   1  -6  -2   32.80   12.40
  -1   6   1  168.68   72.49
  -1   6   1  590.84  158.18
   1  -6  -1  660.03  176.68
  -1   6   0  107.49   28.80
   1  -6   0  108.79   29.10
  -1   6  -1  931.31  249.28
  -1   6  -1 1477.35  738.03
   1  -6   1 1454.45  726.63
   1  -6   1  914.21  244.68
   1   6   1  948.81  337.17
   1   6   1  399.16  171.28
   1   6   1  720.53  275.37
  -1  -6  -1  976.50  347.07
  -1  -6  -1  819.92  313.27
  -1  -6  -1  409.06  175.48
  -1   6  -2  164.08   50.99
   1  -6   2  166.18   51.59
   1   6   2  199.38   62.69
   1   6   2 1333.97 1084.79
   1   6   2  170.18   63.89
   1   6   2  202.48   81.59
  -1  -6  -2  153.88   61.99
  -1  -6  -2 1374.86 1118.09
  -1  -6  -2  183.08   68.79
  -1  -6  -2  174.98   54.99
  -1   6  -3   15.00    6.30
  -1   6  -3   32.20   12.80
   1  -6   3   38.10   15.00
   1  -6   3   12.90    5.40
   1   6   3   34.10   29.40
   1   6   3   22.40    6.80
   1   6   3   18.80    6.60
   1   6   3   30.20   10.50
  -1  -6  -3   39.20   33.30
  -1  -6  -3   21.70    6.70
  -1  -6  -3   21.20    7.40
  -1  -6  -3   29.40   10.20
  -1   6  -4    5.20    2.10
   1  -6   4    4.30    1.80
   1   6   4    0.70    0.60
   1   6   4    3.00    2.80
   1   6   4    0.00    1.40
  -1  -6  -4    3.80    3.20
  -1  -6  -4    2.00    1.70
  -1  -6  -4    0.00    0.70
  -1   6  -5    0.70    0.80
  -1   6  -5    0.50    0.90
  -1   6  -5    2.10    1.00
   1  -6   5    0.10    0.80
   1  -6   5    2.40    1.20
   1  -6   5    2.70    1.10
   1   6   5    0.70    1.10
   1   6   5   -0.50    1.30
   1   6   5    2.00    0.90
  -1  -6  -5    0.30    0.80
  -1  -6  -5    1.60    1.20
  -1  -6  -5    1.80    0.90
   1  -7  -6    0.00    0.70
   1  -7  -6    0.40    0.40
   1   7  -6    0.50    0.80
  -1  -7   6    0.20    0.90
  -1   7   5    3.70    1.90
  -1   7   5    4.00    3.40
  -1   7   5    8.50    6.90
  -1   7   5    4.50    1.60
  -1   7   5    6.30    1.60
   1  -7  -5    6.30    1.50
   1  -7  -5    5.70    2.00
   1  -7  -5   13.80   10.90
   1  -7  -5    8.00    2.60
   1  -7  -5    2.30    2.10
   1   7  -5    6.70    2.40
   1   7  -5    3.20    2.20
  -1  -7   5    6.60    2.10
  -1  -7   5    4.60    2.20
  -1   7   4    3.50    3.10
  -1   7   4    7.20    5.10
  -1   7   4   21.60    5.70
  -1   7   4   12.40    4.70
  -1   7   4    8.70    3.40
  -1   7   4   17.40    6.20
   1  -7  -4    8.50    3.20
   1  -7  -4    7.10    5.10
   1  -7  -4   14.50    3.90
   1  -7  -4   18.90    6.70
   1  -7  -4    6.00    2.60
   1  -7  -4   11.40    4.50
   1   7  -4    8.20    3.60
  -1  -7   4   11.10    4.50
  -1   7   3   16.80    5.80
  -1   7   3  494.95  416.66
  -1   7   3   24.90    8.70
  -1   7   3   39.40   13.70
  -1   7   3   20.80    6.40
  -1   7   3   33.40   13.10
   1  -7  -3   25.70    7.90
   1  -7  -3  641.14  539.45
   1  -7  -3   35.90   12.40
   1  -7  -3   17.20    5.80
   1  -7  -3   28.70   10.00
  -1   7   2  108.49   40.80
  -1   7   2  178.58   56.09
  -1   7   2 1290.97 1049.70
  -1   7   2  132.49   53.39
  -1   7   2  244.88   74.79
   1  -7  -2  185.88   58.39
   1  -7  -2 1595.54 1297.37
   1  -7  -2  219.78   67.09
   1  -7  -2  116.99   44.00
   1  -7  -2  133.49   53.79
  -1   7   1 1318.17  352.86
   1  -7  -1 1074.69  287.57
  -1   7   0   11.10    3.20
   1  -7   0   10.90    3.10
  -1   7  -1    4.00    1.50
  -1   7  -1   34.50   17.90
   1  -7   1    4.00    1.40
   1   7   1    2.20    0.90
   1   7   1    4.80    2.30
  -1  -7  -1    2.40    1.00
  -1  -7  -1    1.80    1.30
  -1   7  -2  186.48   57.89
  -1   7  -2  362.06  145.19
   1  -7   2  157.78   49.00
   1  -7   2  332.27  133.19
   1   7   2  455.05  369.96
   1   7   2  248.08   93.19
   1   7   2  158.68   53.29
   1   7   2  166.78   45.30
  -1  -7  -2  672.23  546.65
  -1  -7  -2  170.28   46.30
  -1  -7  -2  145.79   49.00
  -1  -7  -2  195.28   73.39
  -1   7  -3    2.90    3.50
  -1   7  -3    2.20    1.50
   1  -7   3    1.70    2.00
   1  -7   3    3.70    2.00
   1   7   3  134.79  113.59
   1   7   3    9.80    3.10
   1   7   3    2.90    1.40
   1   7   3    3.60    1.70
  -1  -7  -3  169.48  142.69
  -1  -7  -3    6.20    2.10
  -1  -7  -3    3.10    1.40
  -1  -7  -3    3.70    1.70
  -1   7  -4    5.50    2.60
  -1   7  -4    3.00    1.50
   1  -7   4   11.10    4.10
   1  -7   4    1.50    1.10
   1   7   4    1.40    0.80
   1   7   4    3.30    3.30
   1   7   4    3.20    1.80
   1   7   4    2.30    1.60
  -1  -7  -4    5.40    4.20
  -1  -7  -4    3.30    1.70
  -1  -7  -4    1.30    0.90
  -1   7  -5    3.80    1.70
  -1   7  -5    1.10    0.80
   1  -7   5    0.30    0.80
   1  -7   5    1.10    1.00
   1  -7   5    0.80    0.70
   1   7   5    3.70    2.80
   1   7   5    0.30    0.50
   1   7   5    0.30    1.10
  -1  -7  -5    5.20    3.80
  -1  -7  -5    1.10    0.80
  -1  -7  -5    0.60    1.10
   1  -8  -6    0.00    0.30
  -1  -8   6    0.10    0.90
  -1   8   5    4.40    1.90
  -1   8   5    1.10    0.60
  -1   8   5    4.30    3.80
  -1   8   5   -0.20    3.20
  -1   8   5    1.90    0.70
   1  -8  -5    3.50    1.20
   1  -8  -5    2.00    0.90
   1  -8  -5    5.80    4.80
   1  -8  -5    4.50    1.70
   1  -8  -5    1.20    1.80
   1   8  -5    2.10    3.00
   1   8  -5    3.00    1.90
  -1  -8   5    0.10    1.20
  -1   8   4    1.40    1.60
  -1   8   4    1.30    3.20
  -1   8   4   12.90    9.20
  -1   8   4    0.60    0.50
  -1   8   4    1.70    0.70
  -1   8   4    8.10    3.20
   1  -8  -4    0.60    0.60
   1  -8  -4    3.00    1.10
   1  -8  -4    6.00    4.40
   1  -8  -4    3.60    1.80
   1  -8  -4    1.10    1.90
   1  -8  -4    4.60    2.10
   1   8  -4    5.10    3.60
  -1   8   3   46.10   39.10
  -1   8   3   12.30    4.40
  -1   8   3   23.70    7.90
  -1   8   3   29.20   10.20
  -1   8   3   25.60    7.80
   1  -8  -3   28.20    8.60
   1  -8  -3   27.00   23.00
   1  -8  -3   20.80    7.30
   1  -8  -3   15.80    5.20
   1  -8  -3   13.50    4.80
  -1   8   2    3.10    1.70
  -1   8   2  137.59  111.99
  -1   8   2  173.98   53.09
  -1   8   2   24.20    9.90
   1  -8  -2  108.49   88.29
   1  -8  -2   37.40   15.10
   1  -8  -2    2.70    1.40
  -1   8   1  191.38   51.29
   1  -8  -1  209.38   56.09
  -1   8   0    7.30    2.40
   1  -8   0    9.00    2.70
  -1   8  -1   54.39   17.00
   1  -8   1   42.90   13.40
   1   8   1   48.60   15.30
   1   8   1   49.99   20.20
  -1  -8  -1   44.30   13.90
  -1  -8  -1   51.29   20.70
  -1   8  -2  456.65  142.29
  -1   8  -2  316.77  126.99
   1  -8   2  306.37  122.79
   1  -8   2  403.46  125.69
   1   8   2  481.55  391.56
   1   8   2  535.95  145.39
   1   8   2  392.06  147.19
   1   8   2  399.96  134.29
  -1  -8  -2  523.95  426.06
  -1  -8  -2  518.15  140.59
  -1  -8  -2  452.55  151.98
  -1  -8  -2  415.96  156.18
  -1   8  -3   12.20    6.00
  -1   8  -3    2.40    1.60
   1  -8   3    3.80    2.00
   1  -8   3    3.20    2.20
   1   8   3   24.60   20.90
   1   8   3    1.60    0.70
   1   8   3    4.20    1.80
   1   8   3   44.10   16.50
  -1  -8  -3    5.20    2.10
  -1  -8  -3   11.40    9.80
  -1  -8  -3   35.60   13.30
  -1  -8  -3    2.60    1.20
  -1   8  -4    4.70    3.60
  -1   8  -4   19.90    6.60
   1  -8   4    0.90    1.80
   1  -8   4   10.20    3.50
   1   8   4    2.20    1.00
   1   8   4    4.20    4.00
   1   8   4    1.70    1.30
   1   8   4    8.40    3.20
  -1  -8  -4    3.20    1.60
  -1  -8  -4    4.70    3.80
  -1  -8  -4    3.00    1.60
  -1  -8  -4    1.80    1.10
  -1   8  -5   -0.30    1.10
  -1   8  -5    0.40    0.80
   1  -8   5   -0.10    1.10
   1  -8   5    0.00    0.70
   1   8   5   -0.20    0.50
   1   8   5    7.30    5.30
   1   8   5    0.60    1.20
  -1  -8  -5    6.30    4.60
  -1  -8  -5   -0.30    1.10
  -1  -8  -5    0.00    0.60
  -1   9   5    2.50    3.50
  -1   9   5    1.50    1.40
  -1   9   5    9.00    6.60
  -1   9   5    1.90    0.60
  -1   9   5    1.20    0.60
   1  -9  -5    2.00    1.30
   1  -9  -5    0.80    0.70
   1  -9  -5    0.60    0.30
   1  -9  -5    7.10    5.10
   1  -9  -5    1.30    1.70
   1   9  -5    0.10    2.30
   1   9  -5    1.40    1.30
  -1  -9   5    1.30    1.40
  -1   9   4    9.50    3.60
  -1   9   4    0.90    0.70
  -1   9   4   32.90   22.60
  -1   9   4    3.60    3.20
  -1   9   4    2.10    1.80
  -1   9   4    1.30    0.60
   1  -9  -4    0.00    0.70
   1  -9  -4   56.89   38.70
   1  -9  -4    6.40    2.40
   1  -9  -4    3.70    1.80
   1  -9  -4    3.20    1.40
  -1   9   3   71.39   24.60
  -1   9   3  186.38  156.88
  -1   9   3   78.89   25.70
  -1   9   3   63.29   21.90
   1  -9  -3  195.28  164.38
   1  -9  -3   70.89   24.40
   1  -9  -3   65.29   21.30
   1  -9  -3   63.39   21.90
  -1   9   2   42.90   16.20
  -1   9   2  525.55  427.16
  -1   9   2   30.60   10.40
  -1   9   2   46.20   12.60
   1  -9  -2  519.15  422.26
   1  -9  -2   59.39   16.20
   1  -9  -2   36.10   12.20
   1  -9  -2   50.09   18.90
  -1   9   1  310.67   96.29
   1  -9  -1  263.87   81.79
  -1   9  -1   42.70   13.40
   1  -9   1   37.00   11.70
   1   9   1   39.70   12.50
   1   9   1   37.50   15.20
  -1  -9  -1   41.00   12.90
  -1  -9  -1   30.40   12.30
  -1   9  -2   49.30   15.60
  -1   9  -2  129.19   51.89
   1  -9   2   49.80   15.70
   1  -9   2  135.49   54.49
   1   9   2   36.20   14.10
   1   9   2  372.96  370.46
   1   9   2   42.90   11.70
   1   9   2   41.50   14.10
   1   9   2   51.49   18.10
  -1  -9  -2   36.00    9.90
  -1  -9  -2  394.06  391.26
  -1  -9  -2   59.39   20.60
  -1  -9  -2   38.90   15.10
  -1  -9  -2   38.80   13.10
  -1   9  -3   10.30    3.90
   1  -9   3   12.50    4.60
   1   9   3   10.30    3.60
   1   9   3  188.88  164.48
   1   9   3   13.80    4.10
  -1  -9  -3  184.88  160.88
  -1  -9  -3   15.80    4.70
  -1  -9  -3   10.40    3.70
  -1   9  -4    0.10    1.20
  -1   9  -4   -1.60    2.90
   1  -9   4    7.60    3.30
   1  -9   4    2.90    1.60
   1   9   4    8.50    6.60
   1   9   4    0.20    1.10
   1   9   4    0.20    1.20
  -1  -9  -4   14.60   10.80
  -1  -9  -4    0.70    1.00
  -1  -9  -4    1.20    1.20
  -1   9  -5    0.40    1.30
  -1   9  -5    0.40    0.90
   1  -9   5    1.90    1.30
   1  -9   5    0.80    0.90
   1   9   5    0.40    0.60
   1   9   5    4.00    3.00
   1   9   5    2.30    1.40
  -1  -9  -5    5.30    3.80
  -1  -9  -5    1.10    1.10
  -1  -9  -5    0.40    0.70
  -1  10   5    2.80    3.00
  -1  10   5   11.50    8.30
  -1  10   5    2.00    0.80
  -1  10   5    2.40    1.70
  -1  10   5    6.40    1.90
  -1  10   5    0.20    1.30
   1 -10  -5   13.90    9.80
   1 -10  -5    0.70    0.90
   1 -10  -5    1.50    1.20
   1 -10  -5    1.10    1.50
   1  10  -5    7.00    3.50
   1  10  -5    1.30    1.30
  -1 -10   5    0.60    1.40
  -1  10   4   11.00    4.00
  -1  10   4   19.80    6.20
  -1  10   4    9.40    7.20
  -1  10   4    9.70    3.70
  -1  10   4   17.70    6.00
   1 -10  -4   13.30    4.30
   1 -10  -4    6.60    5.00
   1 -10  -4   21.20    6.70
   1 -10  -4   10.00    3.60
   1 -10  -4   10.60    3.70
  -1  10   3    0.70    0.50
  -1  10   3  102.29   86.09
  -1  10   3    3.10    1.20
   1 -10  -3   95.59   80.39
   1 -10  -3    1.90    0.80
   1 -10  -3    0.50    0.40
  -1  10   2    6.90    1.90
  -1  10   2   70.69   70.29
  -1  10   2   46.60   18.20
   1 -10  -2   66.69   66.29
   1 -10  -2   44.30   17.30
   1 -10  -2    5.90    1.60
  -1  10   0  138.09   37.10
   1 -10   0  135.79   36.40
  -1  10  -1  132.99   41.40
   1 -10   1  117.69   36.60
   1  10   1  139.39   43.80
  -1 -10  -1  142.69   44.90
  -1 -10  -1   79.89   32.20
  -1  10  -2   45.60   14.50
  -1  10  -2   74.39   30.20
   1 -10   2   49.20   15.50
   1  10   2   38.10   12.90
   1  10   2   51.39   19.90
   1  10   2   41.30   11.20
   1  10   2   45.30   15.70
   1  10   2 1458.25 1447.66
  -1 -10  -2 2372.46 2355.26
  -1 -10  -2   43.90   12.00
  -1 -10  -2   40.90   13.80
  -1 -10  -2   45.40   15.70
  -1 -10  -2   59.09   22.90
  -1  10  -3    7.90    4.40
  -1  10  -3    4.80    2.20
   1 -10   3    9.90    3.80
   1 -10   3   10.10    4.60
   1  10   3   10.80    3.20
   1  10   3   12.90   11.40
   1  10   3    9.50    3.30
   1  10   3    9.50    3.90
  -1 -10  -3    9.00    3.20
  -1 -10  -3   10.10    9.00
  -1 -10  -3   84.39   31.60
  -1 -10  -3   15.10    4.50
  -1 -10  -3    8.10    3.20
  -1  10  -4    6.80    4.20
  -1  10  -4    8.90    3.40
   1 -10   4    5.80    2.40
   1 -10   4    2.20    2.50
   1  10   4    3.60    3.00
   1  10   4    4.50    1.90
   1  10   4    4.50    2.10
   1  10   4    3.40    1.30
  -1 -10  -4    2.00    1.90
  -1 -10  -4    4.10    1.80
  -1 -10  -4    3.30    1.40
  -1 -10  -4    3.20    1.50
  -1  10  -5    0.40    1.60
  -1  10  -5    2.10    1.20
   1 -10   5    1.10    1.10
   1 -10   5    3.30    1.40
   1  10   5    1.90    0.90
   1  10   5    2.70    1.80
   1  10   5    1.10    1.30
  -1 -10  -5    8.60    5.20
  -1 -10  -5    2.70    1.40
  -1 -10  -5    0.60    0.80
  -1  11   5    1.70    2.40
  -1  11   5    5.60    1.70
  -1  11   5    2.50    1.50
  -1  11   5    3.00    2.00
  -1  11   5    9.50    6.90
   1 -11  -5   14.20   10.10
   1 -11  -5    4.40    1.50
   1 -11  -5    3.30    1.50
   1 -11  -5    3.10    1.60
   1 -11  -5    3.70    1.70
   1  11  -5   -0.30    2.30
   1  11  -5    2.40    1.70
  -1  11   4   16.50   12.10
  -1  11   4   11.30    4.00
  -1  11   4    8.50    3.30
  -1  11   4   13.00    4.50
  -1  11   4   21.80    6.80
   1 -11  -4   12.90    4.20
   1 -11  -4   22.50   16.40
   1 -11  -4    7.80    2.80
   1 -11  -4   12.20    3.90
   1 -11  -4    7.20    2.60
  -1  11   3  112.39   94.59
  -1  11   3    4.10    2.10
   1 -11  -3  129.19  108.69
   1 -11  -3    6.00    2.40
  -1  11   2   89.99   35.00
  -1  11   2   66.79   18.10
  -1  11   2   97.19   32.70
   1 -11  -2   66.99   18.20
   1 -11  -2  200.08  198.68
   1 -11  -2   76.69   25.80
   1 -11  -2   68.49   26.60
  -1  11  -1  117.29   36.60
   1 -11   1  125.39   39.10
  -1  11  -2   23.80    7.80
   1 -11   2   30.20    9.70
   1  11   2   29.60    8.10
   1  11   2   38.90   13.40
   1  11   2  167.08   56.19
   1  11   2   43.80   17.20
  -1 -11  -2   31.00    8.50
  -1 -11  -2   35.70   13.90
  -1 -11  -2   89.79   30.20
  -1 -11  -2   32.30   11.10
  -1  11  -3    0.70    1.30
   1 -11   3   -0.20    1.50
   1  11   3   10.60    5.50
   1  11   3    3.70    2.30
   1  11   3   23.10   20.30
  -1 -11  -3   20.00   17.50
  -1 -11  -3    1.10    1.00
  -1 -11  -3    3.20    2.60
  -1  11  -4    8.10    4.40
  -1  11  -4    0.00    1.30
   1 -11   4    0.30    1.40
   1 -11   4    4.60    2.80
   1  11   4    5.00    3.60
   1  11   4    0.70    0.60
   1  11   4    5.40    2.10
   1  11   4    1.80    1.50
  -1 -11  -4   10.70    7.40
  -1 -11  -4    0.10    0.80
  -1 -11  -4    4.30    1.70
  -1 -11  -4    1.50    0.90
  -1  11  -5    2.00    1.60
  -1  11  -5    1.90    1.30
   1 -11   5    1.50    1.10
   1 -11   5    6.40    2.10
   1  11   5    1.80    1.30
   1  11   5    2.40    1.40
   1  11   5    1.50    1.20
  -1 -11  -5    6.00    3.70
  -1 -11  -5    3.10    1.50
  -1 -11  -5    1.90    1.10
  -1  12   5    1.50    1.40
  -1  12   5    1.60    0.80
  -1  12   5    5.00    3.70
  -1  12   5    1.90    1.80
  -1  12   5   -0.70    1.90
   1 -12  -5    0.10    0.60
   1 -12  -5    6.80    4.90
   1 -12  -5   -0.50    0.90
   1 -12  -5    0.90    1.00
   1 -12  -5    3.00    1.60
  -1  12   4   16.40   12.00
  -1  12   4   12.80    4.50
  -1  12   4    1.40    1.40
  -1  12   4    1.90    1.50
  -1  12   4    0.90    0.60
   1 -12  -4    1.20    0.70
   1 -12  -4   24.40   17.80
   1 -12  -4    2.80    1.20
   1 -12  -4    1.90    0.90
   1 -12  -4   11.50    4.00
  -1  12   3   37.00   10.80
  -1  12   3   36.20   12.10
  -1  12   3  108.99   94.89
  -1  12   3   40.60   15.30
  -1  12   3   49.90   18.60
   1 -12  -3   50.59   16.90
   1 -12  -3  163.58  142.39
   1 -12  -3   43.80   16.30
   1 -12  -3   38.80   11.30
   1 -12  -3   35.00   13.10
  -1  12   2   29.00   11.70
  -1  12   2   46.80   12.70
  -1  12   2   51.79   17.50
   1 -12  -2   86.49   29.10
  -1  12   0   56.39   17.70
   1 -12   0   42.10   13.20
  -1  12  -1   94.99   29.70
   1 -12   1   91.09   28.50
  -1  12  -2    1.50    1.90
   1 -12   2    4.60    2.90
   1  12   2    1.10    0.50
   1  12   2    3.40    1.90
  -1 -12  -2    1.10    0.50
  -1 -12  -2    2.70    1.30
  -1  12  -3   25.20    9.20
  -1  12  -3   38.30   15.70
   1 -12   3   32.50   13.60
   1 -12   3   25.40    9.10
   1  12   3    9.30    3.20
   1  12   3   27.80    8.10
   1  12   3   32.50   12.30
   1  12   3   19.60    8.70
   1  12   3   40.70   35.50
  -1 -12  -3   83.29   72.49
  -1 -12  -3    9.90    3.50
  -1 -12  -3   23.40    8.80
  -1 -12  -3   19.10    7.40
  -1 -12  -3   33.30    9.70
  -1  12  -4    1.40    3.50
  -1  12  -4    4.20    2.40
   1 -12   4    3.30    2.50
   1 -12   4    2.90    1.90
   1  12   4    3.30    1.50
   1  12   4    3.90    1.50
   1  12   4    3.80    1.80
   1  12   4   22.60   15.60
  -1 -12  -4   24.60   16.80
  -1 -12  -4    2.90    1.50
  -1 -12  -4   15.10    5.10
  -1 -12  -4    4.40    1.60
  -1 -12  -4    3.30    1.40
  -1  12  -5   -0.10    1.20
  -1  12  -5    0.10    1.20
   1 -12   5   -0.30    0.80
   1 -12   5    0.80    1.10
   1  12   5    0.30    0.50
   1  12   5    1.30    1.20
   1  12   5    0.90    1.20
  -1 -12  -5    0.90    0.70
  -1 -12  -5    0.70    1.00
  -1 -12  -5    0.80    0.80
  -1  13   5    4.40    2.00
  -1  13   5    0.10    0.50
  -1  13   5    1.80    1.20
  -1  13   5    0.80    1.40
  -1  13   5    0.50    1.20
   1 -13  -5    1.60    0.80
   1 -13  -5    2.30    1.50
   1 -13  -5    0.90    0.70
   1 -13  -5    5.90    2.10
   1 -13  -5    2.70    1.30
  -1  13   4    8.10    6.10
  -1  13   4   -0.40    0.90
  -1  13   4    4.80    2.00
   1 -13  -4    3.50    2.60
   1 -13  -4    1.50    1.00
   1 -13  -4    1.20    0.80
   1 -13  -4    1.20    0.70
  -1  13   3   16.30    6.20
  -1  13   3   19.20   16.80
  -1  13   3   12.10    4.80
   1 -13  -3   17.50   15.30
   1 -13  -3    6.60    2.60
  -1  13   2   59.09   20.50
   1 -13  -2   61.29   21.20
  -1  13   0    7.10    2.70
   1 -13   0    2.40    1.50
  -1  13  -1   47.90   15.20
   1 -13   1   56.59   17.90
  -1  13  -2   38.10   15.50
   1 -13   2   46.30   18.60
   1  13   2   11.50    3.50
   1  13   2    3.20    1.70
  -1 -13  -2   10.50    3.30
  -1 -13  -2    3.10    1.30
  -1  13  -3   27.70   10.70
  -1  13  -3   22.20    9.00
   1 -13   3   29.80   11.10
   1  13   3   38.20    9.90
   1  13   3   30.10    8.80
   1  13   3   34.90   23.70
   1  13   3   29.80   10.50
   1  13   3   24.50    8.50
  -1 -13  -3   36.30    9.50
  -1 -13  -3   22.40   15.20
  -1 -13  -3   33.10   11.50
  -1 -13  -3   22.60    7.40
  -1 -13  -3   25.60    7.50
  -1  13  -4    8.70    3.90
  -1  13  -4    1.60    2.10
   1 -13   4    3.00    2.70
   1 -13   4    4.30    2.50
   1  13   4    3.30    1.60
   1  13   4    3.50    1.50
   1  13   4    3.50    1.30
   1  13   4    2.00    2.90
   1  13   4    2.30    1.80
  -1 -13  -4    1.20    1.00
  -1 -13  -4    2.90    1.40
  -1 -13  -4    3.50    1.30
  -1 -13  -4    1.80    2.20
  -1 -13  -4    3.30    1.30
  -1  13  -5    2.10    1.50
  -1  13  -5    2.00    1.30
   1 -13   5    0.50    0.70
   1 -13   5   -0.30    1.10
   1  13   5    0.60    0.50
   1  13   5    1.10    1.10
   1  13   5    1.20    1.20
  -1 -13  -5    0.20    0.30
  -1 -13  -5    1.10    0.90
  -1 -13  -5    0.20    0.60
  -1  14   5    0.80    0.90
  -1  14   5    1.00    0.80
  -1  14   5    3.00    1.50
  -1  14   5    2.60    1.00
   1 -14  -5    1.80    0.90
   1 -14  -5    3.30    2.00
   1 -14  -5    1.90    1.10
   1 -14  -5    1.60    0.70
   1 -14  -5    2.10    1.10
  -1  14   4    3.80    1.70
  -1  14   4    0.20    0.40
  -1  14   4   24.20   16.60
  -1  14   4    2.10    1.30
  -1  14   4    1.60    0.90
   1 -14  -4    0.90    0.50
   1 -14  -4   38.70   26.50
   1 -14  -4   -0.10    0.40
   1 -14  -4    3.10    1.30
   1 -14  -4    3.20    1.20
  -1  14   3    0.70    0.40
  -1  14   3   28.60   24.90
  -1  14   3   12.40    5.00
   1 -14  -3   31.70   27.70
   1 -14  -3    8.70    3.40
   1 -14  -3    0.50    0.40
  -1  14   0   10.60    3.70
  -1  14  -1    5.70    2.50
   1 -14   1    5.60    2.60
  -1  14  -2    2.10    2.40
   1 -14   2    7.80    4.20
   1  14   2    1.40    0.50
  -1 -14  -2    0.90    0.40
  -1  14  -3    5.00    3.40
   1 -14   3    6.00    3.70
   1  14   3   11.40    4.10
   1  14   3   12.00    8.20
   1  14   3    9.90    2.60
   1  14   3   10.50    4.00
   1  14   3   11.50    4.10
  -1 -14  -3   12.10    3.30
  -1 -14  -3    7.90    5.40
  -1 -14  -3    8.20    2.70
  -1 -14  -3    7.60    2.80
  -1 -14  -3   11.30    4.00
  -1  14  -4    1.20    2.20
  -1  14  -4    2.10    2.90
   1 -14   4    1.50    2.20
   1 -14   4    2.20    2.60
   1  14   4    9.00    6.20
   1  14   4    2.90    1.40
   1  14   4    2.10    1.40
   1  14   4    1.10    2.50
  -1 -14  -4    9.60    6.60
  -1 -14  -4    3.10    1.30
  -1 -14  -4    1.60    1.40
  -1 -14  -4    2.40    1.00
  -1  14  -5   -1.60    0.90
  -1  14  -5    0.90    1.30
   1 -14   5    0.20    0.60
   1 -14   5    0.10    1.10
   1  14   5    0.70    0.60
   1  14   5    1.10    1.20
  -1 -14  -5    1.10    0.70
  -1 -14  -5    0.80    0.60
  -1 -14  -5    1.80    0.90
  -1 -14  -5    1.40    1.00
  -1  15   5    0.30    0.50
  -1  15   5    2.30    1.50
  -1  15   5    0.30    0.70
  -1  15   5    0.40    1.10
   1 -15  -5    1.60    0.80
   1 -15  -5    3.00    1.80
   1 -15  -5    0.20    0.50
   1 -15  -5    0.40    0.80
   1 -15  -5    0.40    0.70
  -1  15   4    4.70    3.30
  -1  15   4    1.40    0.60
  -1  15   4    3.50    1.20
  -1  15   4    1.00    1.20
   1 -15  -4    5.70    4.00
   1 -15  -4    1.00    0.60
   1 -15  -4    0.00    0.60
   1 -15  -4    4.10    1.30
  -1  15   3   62.59   16.20
  -1  15   3   68.59   46.60
  -1  15   3   53.09   18.20
  -1  15   3   68.49   23.80
   1 -15  -3   44.40   15.10
   1 -15  -3   88.79   60.29
   1 -15  -3   47.20   16.40
   1 -15  -3   69.19   17.80
  -1  15  -1   54.09   17.20
   1 -15   1   60.49   19.10
  -1  15  -2    7.40    4.00
   1 -15   2    3.80    2.90
   1  15   2    2.40    1.50
  -1 -15  -2    2.30    1.10
  -1  15  -3   10.00    5.10
   1 -15   3   10.50    5.20
   1  15   3   26.20   17.80
   1  15   3    8.90    2.40
   1  15   3   20.60    7.20
   1  15   3    9.70    3.70
   1  15   3    8.90    3.00
  -1 -15  -3   25.70   17.50
  -1 -15  -3    9.90    2.70
  -1 -15  -3    8.70    3.10
  -1 -15  -3    8.50    2.80
  -1 -15  -3   29.00    9.90
  -1  15  -4    1.20    3.50
  -1  15  -4    0.30    2.50
   1 -15   4    3.10    2.90
   1 -15   4    1.90    2.60
   1  15   4    1.20    0.60
   1  15   4    1.60    1.40
   1  15   4    2.30    1.00
   1  15   4    1.10    1.80
  -1 -15  -4    2.20    1.80
  -1 -15  -4    1.10    0.70
  -1 -15  -4    1.40    1.00
  -1 -15  -4    2.30    0.90
  -1  15  -5    0.60    0.70
  -1  15  -5    0.30    1.40
   1 -15   5    0.70    0.70
   1 -15   5    1.00    1.20
   1  15   5    1.10    1.10
   1  15   5    2.40    1.50
  -1 -15  -5    4.40    2.60
  -1 -15  -5    1.80    0.90
  -1 -15  -5    1.90    1.10
  -1  16   5    0.30    0.60
  -1  16   5    1.70    1.10
  -1  16   5    0.80    1.00
  -1  16   5    2.60    0.80
   1 -16  -5    1.20    0.70
   1 -16  -5    3.30    2.00
   1 -16  -5    0.50    0.60
   1 -16  -5    2.20    0.70
   1 -16  -5    1.60    1.00
  -1  16   4    0.60    1.20
  -1  16   4    0.50    0.40
  -1  16   4    3.40    2.50
  -1  16   4    1.00    1.40
  -1  16   4    2.40    0.90
   1 -16  -4    0.00    0.50
   1 -16  -4    3.80    2.60
   1 -16  -4    1.50    0.60
   1 -16  -4   -0.30    0.80
   1 -16  -4   -0.10    0.50
  -1  16   3    5.40    3.60
  -1  16   3   15.60   10.60
  -1  16   3    6.10    2.80
   1 -16  -3   18.30   12.50
   1 -16  -3    3.30    1.30
   1 -16  -3    6.40    2.80
  -1  16  -1    0.90    1.80
   1 -16   1    3.70    2.60
  -1  16  -2    0.30    2.00
   1 -16   2    6.90    3.40
   1  16   2    1.20    0.50
  -1 -16  -2    2.00    0.80
   1  16   3   18.40    5.70
   1  16   3   26.50    9.40
   1  16   3   22.20    7.40
   1  16   3   22.40    6.90
  -1 -16  -3   90.49   61.49
  -1 -16  -3   36.30   11.20
  -1 -16  -3   20.50    6.70
  -1 -16  -3   25.50    7.80
  -1 -16  -3   22.10    7.70
  -1  16  -4    1.90    2.80
  -1  16  -4   -0.10    3.30
   1 -16   4    5.40    3.70
   1  16   4    1.70    1.30
   1  16   4    1.40    0.80
   1  16   4    1.50    0.60
   1  16   4    1.50    1.50
   1  16   4    4.40    3.50
  -1 -16  -4    3.90    3.10
  -1 -16  -4    0.40    0.60
  -1 -16  -4    1.90    0.90
  -1 -16  -4    2.40    0.90
  -1 -16  -4    1.70    0.80
  -1  16  -5    0.40    0.60
  -1  16  -5    0.00    1.40
   1 -16   5    1.00    0.70
   1 -16   5    0.20    1.20
   1  16   5    3.80    2.30
  -1 -16  -5    7.60    4.50
  -1 -16  -5    0.00    0.70
  -1 -16  -5    2.90    1.40
  -1  17   5    0.20    0.50
  -1  17   5    0.90    0.60
  -1  17   5    1.40    0.90
   1 -17  -5    0.40    0.50
   1 -17  -5    4.00    1.60
   1 -17  -5    1.00    0.60
   1 -17  -5    0.50    0.40
  -1  17   4    3.40    1.50
  -1  17   4   -0.10    0.30
  -1  17   4    2.30    1.90
  -1  17   4    0.90    1.30
  -1  17   4    1.70    0.70
   1 -17  -4    0.00    0.30
   1 -17  -4    4.50    3.60
   1 -17  -4   -0.20    0.40
   1 -17  -4    3.90    1.30
   1 -17  -4    0.60    0.70
  -1  17   3   43.00   15.10
  -1  17   3   58.49   15.10
  -1  17   3   30.70   10.80
   1 -17  -3   63.99   16.50
   1 -17  -3   41.50   14.40
   1 -17  -3   47.10   16.10
  -1  17  -1    1.60    2.00
   1 -17   1    1.80    2.00
  -1  17  -2    1.50    2.30
   1 -17   2    4.10    2.80
   1  17   2    9.00    3.10
   1  17   2    1.00    1.40
  -1 -17  -2   11.20    3.80
  -1 -17  -2    1.90    1.10
  -1  17  -3    2.90    3.00
   1 -17   3    5.70    3.50
   1  17   3    1.00    2.70
   1  17   3    3.20    1.10
   1  17   3    7.80    2.50
   1  17   3    3.10    2.00
  -1 -17  -3    3.00    1.20
  -1 -17  -3    2.80    1.10
  -1 -17  -3    3.80    1.90
  -1  17  -4    0.20    2.50
   1 -17   4   -0.70    3.20
   1  17   4    2.70    1.20
   1  17   4    5.50    4.30
   1  17   4    1.40    0.60
   1  17   4    1.30    1.30
   1  17   4    0.10    0.80
  -1 -17  -4    4.00    3.20
  -1 -17  -4    1.60    0.80
  -1 -17  -4    1.30    0.80
  -1 -17  -4    1.10    0.60
  -1 -17  -4    1.80    0.80
  -1  17  -5   -0.30    0.60
  -1  17  -5    0.10    1.30
   1 -17   5   -0.20    0.60
   1 -17   5    1.70    1.30
   1  17   5    0.30    0.30
  -1 -17  -5    2.30    1.10
  -1 -17  -5    0.20    0.50
  -1  18   5    0.70    0.50
  -1  18   5    0.20    0.40
  -1  18   5    1.60    1.10
   1 -18  -5    0.20    0.40
   1 -18  -5    0.60    0.40
  -1  18   4    4.20    1.70
  -1  18   4    1.00    0.50
  -1  18   4    6.90    5.40
  -1  18   4    8.30    3.10
  -1  18   4    1.70    0.70
   1 -18  -4    7.00    5.50
   1 -18  -4    0.50    0.50
   1 -18  -4    3.30    1.20
   1 -18  -4    3.90    1.40
  -1  18   3    6.20    3.70
  -1  18   3   28.90    8.90
  -1  18   3   29.00    9.60
   1 -18  -3   35.20   10.80
   1 -18  -3   20.30    6.60
  -1  18  -1    9.60    4.60
   1 -18   1    9.90    4.60
  -1  18  -2   48.00   17.10
   1 -18   2   51.59   18.20
   1  18   2   80.09   26.60
  -1 -18  -2   54.59   20.40
  -1  18  -3    1.90    2.70
   1 -18   3    5.50    3.40
   1  18   3    9.40    2.90
   1  18   3    4.70    2.20
  -1 -18  -3   14.60    4.60
  -1 -18  -3    5.50    1.90
  -1  18  -4    2.20    2.80
   1 -18   4    3.20    3.50
   1  18   4    9.80    7.00
   1  18   4    0.20    0.30
   1  18   4    3.90    1.50
   1  18   4    0.70    1.40
  -1 -18  -4   14.60   10.30
  -1 -18  -4    0.30    0.40
  -1 -18  -4    1.40    0.80
  -1 -18  -4    0.30    0.60
  -1  18  -5   -0.30    0.70
  -1  18  -5   -0.40    1.20
   1 -18   5    0.10    0.70
   1  18   5    0.40    0.30
  -1 -18  -5    1.50    1.00
  -1  19   5    0.70    1.10
   1 -19  -5    0.50    0.30
   1 -19  -5    0.90    0.30
  -1  19   4    1.80    1.40
  -1  19   4    5.90    4.20
  -1  19   4    1.30    1.60
   1 -19  -4   16.10   11.40
   1 -19  -4    0.10    0.60
   1 -19  -4    0.70    0.80
  -1  19   3    8.30    2.60
  -1  19   3   22.60    7.60
   1 -19  -3    6.30    2.10
   1 -19  -3   15.40    5.10
  -1  19  -1    9.70    4.00
  -1  19  -2    4.60    3.60
   1 -19   2    7.00    3.80
  -1  19  -3    4.00    3.30
   1 -19   3    7.10    3.70
   1  19   3    9.00    2.80
   1  19   3    6.10    2.40
  -1 -19  -3    9.30    3.00
  -1 -19  -3    7.00    2.30
  -1  19  -4   -0.70    2.10
   1 -19   4    1.30    3.20
   1  19   4    2.40    1.80
   1  19   4    2.30    1.20
   1  19   4    0.40    0.40
   1  19   4    0.00    1.20
  -1 -19  -4    4.40    3.20
  -1 -19  -4    3.20    1.20
  -1 -19  -4    0.80    0.40
  -1 -19  -4    1.10    0.80
  -1  19  -5    0.00    0.80
  -1  19  -5    0.60    1.10
  -1 -19  -5   -0.10    0.80
   1 -20  -5    1.40    0.30
  -1  20   4    1.20    0.50
  -1  20   4    1.00    0.90
  -1  20   4    1.00    1.70
  -1  20   4    1.20    1.80
   1 -20  -4    1.10    0.90
   1 -20  -4    0.60    0.60
   1 -20  -4    3.00    1.20
   1 -20  -4    0.70    0.40
  -1  20   3    3.10    1.10
  -1  20   3    3.40    2.00
   1 -20  -3    2.90    1.10
  -1  20  -2   14.50    6.60
   1 -20   2   10.50    4.80
  -1  20  -3    0.70    2.60
   1 -20   3    1.00    2.80
   1  20   3    0.30    0.20
   1  20   3    2.70    1.50
  -1 -20  -3    0.00    0.30
  -1 -20  -3    6.40    2.10
  -1  20  -4    0.30    1.70
   1 -20   4   -0.40    2.60
   1  20   4    0.90    1.30
   1  20   4    0.90    0.70
   1  20   4    2.80    1.40
  -1 -20  -4    0.90    0.70
  -1 -20  -4    4.50    1.50
  -1 -20  -4    1.80    0.50
  -1 -20  -4    1.00    0.80
  -1  21   4    0.20    0.30
  -1  21   4    3.20    2.30
  -1  21   4    0.60    1.60
   1 -21  -4    2.10    1.50
   1 -21  -4    1.40    0.80
   1 -21  -4    0.90    0.50
  -1  21  -2   -1.50    2.60
   1 -21   2   -1.60    2.20
  -1  21  -3    6.20    4.30
   1 -21   3    3.70    3.50
   1  21   3    0.20    0.20
   1  21   3    1.50    1.40
  -1 -21  -3    0.60    0.40
  -1 -21  -3    2.10    0.90
  -1  21  -4    0.80    1.60
   1 -21   4    0.20    2.10
   1  21   4    7.00    4.30
   1  21   4    0.50    1.40
   1  21   4    0.00    1.10
  -1 -21  -4   11.40    6.90
  -1 -21  -4    0.80    0.80
  -1 -21  -4    0.10    0.30
  -1  22   4    1.50    1.60
   1 -22  -4    2.20    1.40
   1 -22  -4    1.50    1.00
   1 -22  -4    3.20    1.10
   1 -22  -3    2.30    1.00
  -1  22  -2    2.20    2.90
   1 -22   2    4.50    2.70
  -1  22  -3    5.40    4.40
   1 -22   3    2.50    3.50
   1  22   3    3.40    1.00
   1  22   3   20.20    6.60
  -1 -22  -3    3.60    1.20
  -1 -22  -3   11.00    3.60
  -1  22  -4   -0.10    1.00
   1  22   4    1.20    1.60
   1  22   4    0.80    1.10
  -1 -22  -4    0.10    0.20
  -1 -22  -4    1.00    0.80
  -1  23   4    5.00    2.20
   1 -23  -4    0.20    0.30
   1 -23  -4    2.70    1.30
   1 -23  -4    5.70    1.80
  -1  23  -2    1.90    2.50
  -1  23  -3   -1.20    3.20
   1 -23   3    0.80    3.00
   1  23   3    0.00    0.20
   1  23   3    1.20    1.30
  -1 -23  -3    0.20    0.30
  -1 -23  -3    0.50    0.50
  -1  23  -4    0.20    0.80
   1  23   4    1.30    1.90
  -1 -23  -4    0.10    0.80
  -1  24   4    2.50    1.50
   1 -24  -4    2.80    0.80
  -1  24  -2    0.40    2.20
  -1  24  -3   -0.30    2.80
   1 -24   3    1.10    2.60
   1  24   3    0.10    0.20
   1  24   3    0.50    1.30
  -1 -24  -3    0.40    0.30
  -1 -24  -3    0.40    0.50
  -1  25   4    1.50    1.30
   1 -25  -4    0.00    0.20
  -1  25  -2   -2.20    2.30
  -1  25  -3    1.40    2.30
   1  25   3    1.50    1.30
  -1 -25  -3    1.30    0.70
  -1  26  -3    0.20    1.30
   2   0  -6    0.70    0.60
  -2   0   6    0.50    0.70
   2   0  -4    3.00    1.10
   2   0  -4   20.30   14.00
   2   0  -4   17.70    7.80
  -2   0   4   26.30   18.00
  -2   0   4    6.90    4.90
  -2   0   4    2.80    1.20
   2   0  -2  102.89   38.70
   2   0  -2  154.08  125.39
   2   0  -2  154.58   47.30
   2   0  -2  176.38   55.49
  -2   0   2  127.69  103.89
  -2   0   2  158.38   49.80
  -2   0   2  152.68   46.70
  -2   0   2   89.99   33.90
   2   0   2   98.89   80.49
   2   0   2   22.30    7.10
  -2   0  -2  105.19   85.69
  -2   0  -2   25.00    8.00
   2   0   4    8.50    3.40
   2   0   4   12.50    9.30
   2   0   4   41.40   13.60
   2   0   4   18.50    6.00
  -2   0  -4   12.10    9.00
  -2   0  -4   19.90    6.40
  -2   0  -4   11.50    4.40
  -2   1   6    0.80    0.60
   2  -1  -6    0.50    0.50
   2   1  -6    0.50    0.60
   2   1  -6    2.50    1.00
  -2  -1   6    0.30    0.60
  -2   1   5    0.50    0.90
  -2   1   5    9.20    7.30
   2  -1  -5    6.70    5.40
   2  -1  -5    0.10    0.70
   2  -1  -5    1.50    2.20
   2  -1  -5   -2.30    2.30
   2   1  -5    3.60    3.00
   2   1  -5    0.70    1.40
  -2  -1   5    7.10    5.70
  -2  -1   5    1.40    1.80
  -2   1   4   13.00    5.30
  -2   1   4    5.70    1.00
  -2   1   4    9.00    6.10
   2  -1  -4   13.10    5.50
   2  -1  -4    4.60    0.80
   2  -1  -4    3.70    4.80
   2   1  -4    7.00    1.20
   2   1  -4    9.30    6.70
   2   1  -4   12.10    6.30
   2   1  -4    5.40    2.00
  -2  -1   4    3.60    3.10
  -2  -1   4    8.80    3.10
  -2  -1   4    6.40    1.10
  -2   1   3    2.10    2.40
  -2   1   3    2.00    0.70
  -2   1   3 1478.65 1240.18
  -2   1   3    1.90    2.80
   2  -1  -3    0.50    2.50
   2  -1  -3    1.00    0.50
   2  -1  -3 1334.47 1119.19
   2  -1  -3    5.30    3.20
   2   1  -3 1138.19  954.60
   2   1  -3   11.10    4.50
   2   1  -3    5.70    4.50
   2   1  -3    2.10    0.80
  -2  -1   3  996.10  835.72
  -2  -1   3   10.00    5.50
  -2  -1   3    2.50    1.00
  -2   1   2   15.90    6.20
  -2   1   2    7.70    1.50
  -2   1   2   22.30   10.20
  -2   1   2   12.30    4.00
  -2   1   2  129.29  105.39
   2  -1  -2  145.89  118.79
   2  -1  -2    8.80    1.70
   2  -1  -2   11.50    3.80
   2  -1  -2   48.30   22.00
   2  -1  -2   18.20    7.00
   2   1  -2    9.40    1.90
  -2  -1   2  168.68  137.29
  -2  -1   2   10.60    2.10
  -2   1   1  355.96  177.78
  -2   1   1  381.06  163.48
  -2   1   1   44.70   47.10
  -2   1   1  364.36  124.29
  -2   1   1  418.96  148.89
   2  -1  -1   41.30   44.00
   2  -1  -1  368.66  130.99
   2  -1  -1  363.26  181.48
   2  -1  -1  370.66  158.98
   2   1  -1  363.56  123.99
  -2  -1   1  372.16  126.99
  -2   1   0    1.10    1.10
   2  -1   0    1.50    1.20
   2   1   0    0.70    0.50
   2   1   0   33.60   12.90
  -2  -1   0   -0.20    0.50
  -2  -1   0   39.10   15.00
  -2   1  -1    9.60    8.30
  -2   1  -1  309.87  154.88
   2  -1   1    8.20    7.20
   2  -1   1  272.57  136.09
   2   1   1    6.10    5.40
   2   1   1  189.18   67.29
  -2  -1  -1    9.50    8.00
  -2  -1  -1  157.28   55.89
  -2   1  -2    5.70    6.50
  -2   1  -2    1.50    1.10
   2  -1   2    4.20    4.60
   2  -1   2    1.00    0.80
   2   1   2   19.00   16.60
   2   1   2    9.00    3.00
  -2  -1  -2   32.40   27.50
  -2  -1  -2    7.00    2.30
  -2   1  -3    6.40    2.30
  -2   1  -3   63.29   53.39
  -2   1  -3    2.90    1.50
   2  -1   3   42.20   35.70
   2  -1   3    2.60    1.80
   2   1   3   12.50    4.10
  -2  -1  -3  194.98  164.18
  -2  -1  -3    9.00    2.90
  -2   1  -4    4.90    1.70
  -2   1  -4    9.20    3.70
  -2   1  -4    4.10    3.30
  -2   1  -4    4.10    1.50
   2  -1   4    5.40    2.50
   2  -1   4    5.60    4.40
   2  -1   4    3.80    1.30
   2  -1   4    4.10    1.60
   2   1   4    2.40    1.10
   2   1   4    8.60    3.40
   2   1   4    3.00    2.60
  -2  -1  -4    6.30    4.90
  -2  -1  -4    7.00    2.80
  -2   1  -5    0.70    0.40
  -2   1  -5   -0.20    1.40
  -2   1  -5    1.60    1.20
  -2   1  -5    0.80    0.50
   2  -1   5    0.90    0.80
   2  -1   5    0.50    1.60
   2  -1   5    0.70    0.60
   2  -1   5    0.30    0.20
   2   1   5    1.00    0.80
   2   1   5    0.70    0.70
   2   1   5    0.70    1.70
  -2  -1  -5    0.30    0.60
  -2  -1  -5    0.80    0.50
  -2  -1  -5    0.20    0.90
  -2   2   6    0.00    0.40
   2  -2  -6    0.00    0.40
   2  -2  -6   -0.20    0.80
   2   2  -6    0.60    0.60
   2   2  -6    0.50    0.70
  -2  -2   6    0.20    0.60
  -2   2   5    1.60    2.50
  -2   2   5    1.00    0.90
  -2   2   5    2.90    3.00
   2  -2  -5    0.40    0.70
   2  -2  -5    8.60    6.80
   2  -2  -5    2.10    2.60
   2  -2  -5    4.70    3.10
   2   2  -5    1.10    1.40
   2   2  -5    0.50    1.50
  -2  -2   5    1.00    1.50
  -2  -2   5    1.70    1.70
  -2   2   4   44.10   15.30
  -2   2   4   63.79   16.50
  -2   2   4   53.89   18.90
   2  -2  -4   51.79   17.90
   2  -2  -4   48.10   16.40
   2  -2  -4   62.99   16.30
   2   2  -4   42.00   28.70
   2   2  -4   26.30    9.30
  -2  -2   4   40.00   27.40
  -2  -2   4   30.00   10.40
  -2   2   3   23.80    9.50
  -2   2   3   36.10    9.80
  -2   2   3   15.90   22.30
  -2   2   3  106.79   27.90
   2  -2  -3   37.60   10.20
   2  -2  -3   26.70   32.70
   2  -2  -3  102.39   26.60
   2  -2  -3   22.90    9.10
   2   2  -3  107.09   29.30
  -2  -2   3   54.59   55.59
  -2  -2   3  102.59   27.90
  -2   2   2   35.10   13.30
  -2   2   2   33.60   10.60
  -2   2   2 1989.10 1617.44
  -2   2   2   28.40    8.80
   2  -2  -2 2982.20 2424.16
   2  -2  -2   32.00   10.10
   2  -2  -2   33.40   10.30
   2  -2  -2   32.00   12.10
   2   2  -2  862.41  701.13
   2   2  -2   25.20    8.30
  -2  -2   2 1787.52 1453.45
  -2  -2   2   30.80    9.90
  -2   2   1  475.45  237.58
  -2   2   1  482.75  206.98
  -2   2   1 2763.52 2664.33
  -2   2   1  449.76  171.88
   2  -2  -1  442.16  189.58
   2  -2  -1 2282.77 2200.88
   2  -2  -1  406.56  155.38
   2  -2  -1  478.75  239.08
   2   2  -1  502.85  171.58
  -2  -2   1  503.15  171.58
  -2   2   0  870.51  434.76
   2  -2   0  899.71  449.46
   2   2   0  649.54  230.78
   2   2   0  591.84  226.18
  -2  -2   0  598.24  212.48
  -2  -2   0  547.85  209.38
  -2   2  -1    1.80    1.40
   2  -2   1    2.70    1.70
   2   2   1 3894.81 3755.02
   2   2   1    1.00    0.70
   2   2   1    1.60    1.10
   2   2   1    6.00    2.60
  -2  -2  -1 4621.94 4456.75
  -2  -2  -1    0.80    0.60
  -2  -2  -1    9.60    3.80
  -2  -2  -1    1.80    1.10
  -2   2  -2  180.98  126.19
  -2   2  -2  111.09   50.49
   2  -2   2  156.78  109.79
   2  -2   2  100.79   45.80
   2   2   2   82.59   31.10
   2   2   2  249.28  171.48
   2   2   2   82.39   25.90
  -2  -2  -2  239.88  165.08
  -2  -2  -2   96.59   30.40
  -2  -2  -2   92.09   34.70
  -2   2  -3   87.89   32.70
  -2   2  -3   76.59   64.79
  -2   2  -3   95.79   37.50
   2  -2   3   51.19   43.50
   2  -2   3   54.49   21.40
   2  -2   3   74.79   27.80
   2   2   3   68.69   58.49
   2   2   3   42.70   13.00
  -2  -2  -3   77.29   65.69
  -2  -2  -3   19.90    7.20
  -2  -2  -3   45.60   13.90
  -2   2  -4    1.40    0.60
  -2   2  -4    8.30    6.70
  -2   2  -4    0.30    0.60
   2  -2   4    8.40    6.20
   2  -2   4    2.60    0.90
   2  -2   4    2.20    0.90
   2   2   4   10.40    6.90
   2   2   4    2.60    1.50
  -2  -2  -4   17.00   10.90
  -2  -2  -4    2.60    1.40
  -2   2  -5    0.60    0.30
  -2   2  -5    0.30    1.40
  -2   2  -5    2.50    2.00
  -2   2  -5    0.50    0.40
   2  -2   5    2.80    2.10
   2  -2   5    0.60    0.50
   2  -2   5    0.70    0.30
   2   2   5    4.70    3.00
   2   2   5    0.40    0.70
   2   2   5    0.80    1.20
  -2  -2  -5    3.70    2.50
  -2  -2  -5   -0.10    0.80
  -2   3   6    0.10    0.40
   2  -3  -6    0.30    0.40
   2  -3  -6    0.30    0.80
   2   3  -6   -0.10    0.60
  -2   3   5    5.90    2.00
  -2   3   5    2.80    2.70
  -2   3   5    5.40    4.50
  -2   3   5    7.10    3.90
   2  -3  -5    3.60    3.10
   2  -3  -5    5.10    1.70
   2  -3  -5    5.70    2.70
   2  -3  -5    1.60    2.80
   2  -3  -5    7.10    2.90
   2   3  -5   -0.80    1.60
   2   3  -5    0.70    1.20
   2   3  -5    3.00    1.90
  -2  -3   5    2.30    2.50
  -2  -3   5    5.00    2.30
  -2   3   4   16.00    6.10
  -2   3   4   23.80    6.20
  -2   3   4   44.30   30.40
  -2   3   4   24.30    9.50
   2  -3  -4   62.09   42.40
   2  -3  -4   25.70    6.70
   2  -3  -4   25.90    9.20
   2  -3  -4   11.70    4.60
   2   3  -4   44.90   30.80
   2   3  -4   15.60    5.70
  -2  -3   4   41.90   28.90
  -2  -3   4   16.40    5.90
  -2   3   3   85.19   33.00
  -2   3   3   66.09   18.00
  -2   3   3    7.10   15.00
  -2   3   3   54.99   19.30
   2  -3  -3   67.19   18.30
   2  -3  -3   -4.30   18.00
   2  -3  -3   95.29   36.90
   2  -3  -3   50.09   17.50
   2   3  -3   43.60   15.90
  -2   3   2   33.10   12.50
  -2   3   2   13.10    4.20
  -2   3   2   46.90   38.30
  -2   3   2    5.60    1.30
  -2   3   2   44.20   17.80
   2  -3  -2   47.70   19.20
   2  -3  -2   66.39   54.19
   2  -3  -2   15.10    4.80
   2  -3  -2    7.10    1.70
   2  -3  -2   33.80   12.70
   2   3  -2    6.50    1.80
  -2  -3   2    7.70    2.00
  -2   3   1 1602.94  800.62
  -2   3   1  798.02  342.17
  -2   3   1 4151.58 4004.20
  -2   3   1  850.41  324.87
   2  -3  -1  885.51  379.86
   2  -3  -1 3963.50 3821.12
   2  -3  -1 1210.38  462.45
   2  -3  -1 1909.51  953.90
   2   3  -1 1327.07  452.55
  -2  -3   1 1367.56  466.25
  -2   3   0    7.40    4.10
   2  -3   0    5.70    3.30
  -2   3  -1  178.98   89.39
   2  -3   1  133.59   66.79
   2   3   1  107.39   38.20
   2   3   1  107.09   45.90
   2   3   1  105.99   40.50
  -2  -3  -1  109.69   39.00
  -2  -3  -1  125.49   48.00
  -2  -3  -1  103.79   44.50
  -2   3  -2    0.50    0.90
  -2   3  -2    5.80    2.10
   2  -3   2    2.10    1.30
   2  -3   2    5.30    2.30
   2   3   2   24.60   20.80
   2   3   2    1.80    0.70
   2   3   2    2.90    1.50
   2   3   2    7.00    2.70
  -2  -3  -2   23.90   20.20
  -2  -3  -2    1.50    0.60
  -2  -3  -2    7.40    2.80
  -2  -3  -2    1.80    1.20
  -2   3  -3   20.80    7.80
  -2   3  -3   23.30    9.20
   2  -3   3   16.90   15.70
   2  -3   3   22.80    8.50
   2  -3   3   28.40   11.20
   2   3   3    5.10    6.00
   2   3   3   29.30    8.90
   2   3   3   28.00    9.90
  -2  -3  -3    2.40    4.70
  -2  -3  -3   28.80    8.80
  -2  -3  -3   19.40    7.10
  -2   3  -4    5.20    1.80
  -2   3  -4   22.80   15.20
  -2   3  -4    7.60    2.50
   2  -3   4   18.70   12.90
   2  -3   4    5.00    1.70
   2  -3   4    8.30    2.70
   2   3   4    2.30    2.30
   2   3   4   22.50   14.10
   2   3   4    2.50    1.20
  -2  -3  -4   21.70   13.60
  -2  -3  -4    0.60    2.50
  -2  -3  -4    3.50    1.60
  -2   3  -5    2.80    1.00
  -2   3  -5    1.00    1.00
  -2   3  -5    3.60    1.20
   2  -3   5    1.50    1.20
   2  -3   5    3.20    1.20
   2   3   5    3.00    1.20
   2   3   5    1.20    1.00
   2   3   5    0.70    1.00
  -2  -3  -5    1.80    1.40
  -2  -3  -5    1.40    0.90
  -2  -3  -5    0.70    1.10
  -2   4   6    0.20    0.30
  -2   4   6   -0.70    1.10
   2  -4  -6    0.00    0.30
   2  -4  -6    0.10    0.60
  -2   4   5    6.60    2.10
  -2   4   5    6.10    2.90
  -2   4   5    2.20    2.30
  -2   4   5    9.00    4.60
   2  -4  -5    0.90    1.40
   2  -4  -5    6.10    2.00
   2  -4  -5    7.20    2.60
   2  -4  -5    3.40    2.70
   2  -4  -5    3.60    1.90
   2   4  -5    1.80    2.20
   2   4  -5    9.30    3.80
  -2  -4   5    1.80    2.50
  -2  -4   5    7.50    3.10
  -2   4   4   13.20    4.90
  -2   4   4   12.20    3.30
  -2   4   4   44.40   30.40
  -2   4   4    9.90    4.90
   2  -4  -4   12.10    3.20
   2  -4  -4   52.29   35.70
   2  -4  -4    9.20    4.00
   2  -4  -4   12.70    4.70
   2   4  -4   68.79   46.90
   2   4  -4   19.50    7.10
  -2   4   3   49.30   14.90
  -2   4   3   81.89   81.99
  -2   4   3   91.69   35.50
  -2   4   3   79.69   26.10
   2  -4  -3   86.19   33.30
   2  -4  -3   40.50   41.30
   2  -4  -3   77.99   25.50
   2  -4  -3   49.10   14.90
  -2   4   2   89.49   28.20
  -2   4   2  213.28  173.78
  -2   4   2  113.19   34.60
   2  -4  -2   70.39   22.20
   2  -4  -2  255.97  208.38
   2  -4  -2  125.49   38.30
   2   4  -2  152.38   46.90
  -2  -4   2   94.09   29.10
  -2   4   1  435.26  217.48
  -2   4   1  346.57  148.59
  -2   4   1 6017.70 5801.62
   2  -4  -1  308.67  132.39
   2  -4  -1 4367.76 4210.08
   2  -4  -1  438.06  218.78
   2   4  -1  376.76  128.69
  -2  -4   1  365.86  124.89
  -2   4   0  553.24  276.37
   2  -4   0  618.34  308.87
   2   4   0  432.16  153.58
   2   4   0  328.27  111.99
  -2  -4   0  447.16  158.88
  -2  -4   0  418.26  142.59
  -2   4  -1  545.85  272.77
   2  -4   1  531.15  265.47
   2   4   1  698.63  673.73
   2   4   1  612.94  217.78
   2   4   1  777.72  333.57
   2   4   1  703.23  268.77
  -2  -4  -1  759.12  731.93
  -2  -4  -1  586.24  208.28
  -2  -4  -1  641.94  275.37
  -2  -4  -1  683.63  261.07
  -2   4  -2    7.60    2.60
   2  -4   2    7.60    2.70
   2   4   2   12.40    3.40
   2   4   2 1479.35 1203.08
   2   4   2   37.60   14.20
  -2  -4  -2 1404.16 1141.79
  -2  -4  -2   30.50   11.50
  -2  -4  -2    9.10    2.60
  -2   4  -3   12.40    5.00
  -2   4  -3    9.40    3.80
   2  -4   3    6.40    7.60
   2  -4   3   10.70    4.30
   2  -4   3    7.50    3.10
   2   4   3   35.40   30.20
   2   4   3   18.00    6.10
   2   4   3   20.60    7.30
  -2  -4  -3   38.90   33.00
  -2  -4  -3   14.20    5.10
  -2  -4  -3   20.00    6.80
  -2   4  -4    3.50    1.30
  -2   4  -4    5.60    1.90
   2  -4   4    6.50    5.60
   2  -4   4    3.80    1.40
   2  -4   4    6.20    2.10
   2   4   4   47.60   34.80
   2   4   4    2.10    1.10
   2   4   4    5.50    3.10
  -2  -4  -4   42.00   30.60
  -2  -4  -4    0.90    2.20
  -2  -4  -4    2.80    1.40
  -2   4  -5    1.10    0.50
  -2   4  -5    0.40    0.80
  -2   4  -5    1.50    0.70
   2  -4   5    1.40    1.30
   2  -4   5    1.00    0.50
   2  -4   5    0.90    0.60
   2   4   5    0.10    0.60
   2   4   5   -0.10    1.20
   2   4   5    0.30    0.80
  -2  -4  -5    0.20    0.60
  -2  -4  -5    0.60    1.20
  -2  -4  -5    0.70    0.80
  -2   5   6    0.90    0.40
  -2   5   6    0.60    1.10
   2  -5  -6    1.60    0.50
   2  -5  -6    0.50    0.70
  -2   5   5   -0.10    1.70
  -2   5   5    2.70    1.00
  -2   5   5    2.10    2.40
  -2   5   5    3.40    3.70
   2  -5  -5    2.00    0.90
   2  -5  -5    1.00    1.40
   2  -5  -5    3.90    1.90
   2  -5  -5    0.60    1.90
   2  -5  -5    3.70    1.70
   2   5  -5    3.10    2.80
   2   5  -5    7.40    3.30
  -2  -5   5    4.10    3.90
  -2  -5   5    0.90    1.70
  -2   5   4    0.50    0.50
  -2   5   4   98.29   56.59
  -2   5   4    6.10    2.80
  -2   5   4    4.20    3.30
   2  -5  -4   94.29   54.29
   2  -5  -4    0.20    0.50
   2  -5  -4    4.20    2.30
   2  -5  -4    5.70    2.80
  -2  -5   4   52.49   32.30
  -2   5   3    5.30    2.50
  -2   5   3    0.80    0.50
  -2   5   3  467.05  463.95
  -2   5   3   10.80    3.90
  -2   5   3    2.20    1.50
   2  -5  -3    1.10    0.60
   2  -5  -3  547.65  544.05
   2  -5  -3    3.90    1.60
   2  -5  -3    5.60    2.50
   2  -5  -3    8.10    3.00
  -2   5   2  118.79   97.09
  -2   5   2  126.69   47.60
  -2   5   2  146.39   44.70
  -2   5   2  103.19   41.60
  -2   5   2  128.79   40.50
   2  -5  -2  149.49   47.00
   2  -5  -2  117.49   96.09
   2  -5  -2  101.89   41.10
   2  -5  -2  156.78   47.90
   2  -5  -2  134.09   50.39
  -2   5   1  370.96  159.18
  -2   5   1 3086.39 2974.50
   2  -5  -1 2522.55 2431.96
   2  -5  -1  355.46  152.48
   2   5  -1  414.66  141.69
  -2  -5   1  421.76  143.99
  -2   5   0   74.59   37.40
   2  -5   0   73.29   36.70
   2   5   0    5.60    2.00
  -2  -5   0    3.80    1.40
  -2   5  -1  235.98  107.29
  -2   5  -1  255.77   68.49
   2  -5   1  195.18   88.79
   2  -5   1  235.08   62.99
   2   5   1  192.38   82.59
   2   5   1  232.78   82.69
   2   5   1  206.48   83.19
  -2  -5  -1 3699.13 3566.94
  -2  -5  -1  203.98   72.49
  -2  -5  -1  192.58   77.59
  -2  -5  -1  203.78   87.39
  -2   5  -2   23.60    9.60
  -2   5  -2   28.80    9.10
   2  -5   2   29.40    9.20
   2  -5   2   20.90    8.50
   2   5   2   36.40    9.90
   2   5   2   30.00   24.80
   2   5   2   50.29   18.90
   2   5   2   29.80   10.10
  -2  -5  -2   50.49   41.30
  -2  -5  -2   38.30   10.50
  -2  -5  -2   42.20   14.30
  -2  -5  -2   56.99   21.40
  -2   5  -3   19.30    7.70
   2  -5   3   21.10    8.40
   2   5   3  357.66  300.97
   2   5   3   18.50    6.30
   2   5   3   22.70    8.60
   2   5   3   15.20    5.40
  -2  -5  -3  315.27  265.17
  -2  -5  -3   17.50    6.20
  -2  -5  -3   22.80    7.70
  -2   5  -4    7.80    2.70
  -2   5  -4    7.70    2.60
   2  -5   4    0.30    2.80
   2  -5   4    7.40    2.50
   2  -5   4   11.20    3.70
   2   5   4   12.80    9.50
   2   5   4    9.90    3.30
   2   5   4    6.00    2.90
  -2  -5  -4   15.60   11.50
  -2  -5  -4   12.70    4.20
  -2  -5  -4    5.00    2.30
  -2   5  -5    0.10    0.50
  -2   5  -5   -0.20    0.70
  -2   5  -5    0.10    0.50
   2  -5   5    0.40    0.90
   2  -5   5    2.50    0.80
   2  -5   5    0.80    0.70
   2   5   5   -0.20    0.60
   2   5   5   -0.90    1.20
  -2  -5  -5   -0.10    0.60
  -2  -5  -5   -0.50    1.10
  -2  -5  -5    0.10    0.60
  -2   6   6    0.20    0.30
  -2   6   6   -0.10    1.10
   2  -6  -6    0.10    0.40
   2  -6  -6   -0.30    0.60
  -2   6   5    5.40    1.70
  -2   6   5    3.90    1.90
  -2   6   5    5.60    4.80
  -2   6   5    0.80    3.30
   2  -6  -5    0.30    1.10
   2  -6  -5    7.00    2.20
   2  -6  -5    6.90    2.40
   2  -6  -5    2.60    1.90
   2  -6  -5    7.70    2.90
   2   6  -5    4.20    2.10
  -2  -6   5   -1.60    2.10
  -2  -6   5    4.60    2.50
  -2   6   4   24.90    8.70
  -2   6   4  141.99   96.49
  -2   6   4   21.20    7.60
  -2   6   4   10.20    4.40
   2  -6  -4  188.88  128.29
   2  -6  -4   15.60    5.40
   2  -6  -4   16.70    5.90
  -2   6   3   30.90   10.70
  -2   6   3   45.40   13.80
  -2   6   3  521.95  439.56
  -2   6   3   37.60   13.00
  -2   6   3   47.00   15.40
   2  -6  -3   64.99   19.70
   2  -6  -3  529.35  445.46
   2  -6  -3   60.49   19.70
   2  -6  -3   33.70   11.70
   2  -6  -3   32.90   11.40
  -2   6   2   50.79   19.10
  -2   6   2   24.10    7.60
  -2   6   2  447.76  364.06
  -2   6   2   31.90   12.90
  -2   6   2   96.99   29.70
   2  -6  -2   41.00   15.40
   2  -6  -2  895.41  728.13
   2  -6  -2   33.10   13.40
   2  -6  -2   22.40    7.10
   2   6  -1  603.04  205.98
  -2  -6   1  535.45  182.68
  -2   6   0  274.07  136.89
  -2   6   0  250.97   67.19
   2  -6   0  228.18   61.09
   2  -6   0  274.57  137.19
   2   6   0  291.57   99.49
  -2  -6   0  289.57   98.79
  -2   6  -1    1.50    3.40
  -2   6  -1    3.20    1.40
   2  -6   1    4.20    3.40
   2  -6   1    2.90    1.20
   2   6   1    2.10    2.10
   2   6   1    3.40    1.20
   2   6   1    2.10    1.50
  -2  -6  -1    2.70    1.00
  -2  -6  -1    2.00    1.30
  -2  -6  -1    2.80    1.90
  -2   6  -2  244.38   97.99
  -2   6  -2  166.38   51.89
   2  -6   2  205.28   82.29
   2  -6   2  162.08   50.49
   2   6   2  134.79   36.60
   2   6   2   59.39   59.29
   2   6   2  173.28   66.89
  -2  -6  -2  126.89  126.09
  -2  -6  -2  167.08   64.49
  -2  -6  -2  179.78   48.80
  -2   6  -3   10.80    4.50
   2  -6   3    8.20    3.50
   2   6   3  175.58  152.98
   2   6   3    6.80    2.40
  -2  -6  -3  183.58  159.78
  -2  -6  -3    8.50    3.10
  -2   6  -4    2.90    1.30
   2  -6   4    2.70    1.20
   2   6   4    1.70    0.90
   2   6   4   14.40   10.70
   2   6   4    2.80    1.80
  -2  -6  -4    6.60    5.10
  -2  -6  -4    4.00    2.00
  -2  -6  -4    2.80    1.40
  -2   6  -5    0.30    0.70
  -2   6  -5    0.20    0.60
  -2   6  -5   -0.10    0.50
   2  -6   5   -0.40    0.80
   2  -6   5    1.10    0.50
   2  -6   5    0.90    0.70
   2   6   5    0.90    0.90
   2   6   5    1.90    1.40
  -2  -6  -5    0.00    0.50
  -2  -6  -5    0.30    0.60
  -2  -6  -5   -0.10    1.10
  -2   7   6    0.10    0.30
  -2   7   6   -0.80    1.10
   2  -7  -6   -0.30    0.40
   2  -7  -6    0.60    0.70
  -2   7   5    2.50    1.80
  -2   7   5    0.60    0.50
  -2   7   5    9.70    7.90
  -2   7   5    0.70    2.90
  -2   7   5    2.10    1.60
   2  -7  -5    0.40    0.60
   2  -7  -5    9.20    7.40
   2  -7  -5    2.50    1.20
   2  -7  -5    1.00    1.40
   2  -7  -5    2.40    1.40
   2   7  -5    0.20    1.70
  -2   7   4   99.19   67.49
  -2   7   4   22.90    8.00
  -2   7   4   23.90    8.20
  -2   7   4   22.70    8.20
  -2   7   4   30.30    7.90
   2  -7  -4   37.40    9.80
   2  -7  -4  118.79   80.69
   2  -7  -4   24.10    8.60
   2  -7  -4   24.20    8.00
   2  -7  -4   18.70    6.60
  -2   7   3  424.56  357.46
  -2   7   3   28.10    9.80
  -2   7   3   24.90    8.20
  -2   7   3   27.60    9.70
  -2   7   3   31.40    9.50
   2  -7  -3   27.10    8.30
   2  -7  -3  536.95  452.05
   2  -7  -3   23.60    8.20
   2  -7  -3   16.90    5.60
   2  -7  -3   30.40   10.60
  -2   7   2  341.47  277.67
  -2   7   2  135.29   42.50
  -2   7   2  135.19   50.79
  -2   7   2  153.38   61.79
   2  -7  -2  422.76  343.77
   2  -7  -2  141.89   44.60
   2  -7  -2  132.79   53.49
   2  -7  -2  139.09   52.29
  -2   7   1    0.50    0.50
   2  -7  -1    2.90    1.30
   2   7  -1    7.90    4.80
  -2   7   0   -1.30    2.50
  -2   7   0    0.80    0.70
   2  -7   0    0.00    2.60
   2  -7   0    1.10    0.70
   2   7   0   23.00    8.20
  -2  -7   0   16.80    6.00
  -2   7  -1   46.90   21.50
  -2   7  -1   38.30   12.00
   2  -7   1   38.60   17.70
   2  -7   1   39.20   12.20
   2   7   1   51.79   16.30
   2   7   1   51.19   20.70
  -2  -7  -1   48.50   15.30
  -2  -7  -1   42.20   17.10
  -2   7  -2   97.89   30.60
  -2   7  -2   47.80   19.80
   2  -7   2   35.10   14.50
   2  -7   2  118.09   36.80
   2   7   2  103.09  102.39
   2   7   2   45.40   12.40
   2   7   2   38.60   14.90
   2   7   2   62.49   21.10
  -2  -7  -2   61.49   61.19
  -2  -7  -2   50.09   13.70
  -2  -7  -2   47.70   16.10
  -2  -7  -2   32.50   12.60
  -2   7  -3    1.00    0.90
   2  -7   3    3.60    1.50
   2   7   3   59.39   51.89
   2   7   3    2.30    1.00
   2   7   3    7.00    2.20
   2   7   3    3.50    1.90
  -2  -7  -3   69.49   60.59
  -2  -7  -3    2.00    1.10
  -2  -7  -3    3.70    1.40
  -2  -7  -3    4.30    2.00
  -2   7  -4    2.50    1.50
  -2   7  -4    0.80    0.80
   2  -7   4    2.80    1.40
   2  -7   4    2.70    1.10
   2   7   4    0.60    0.60
   2   7   4   14.40   10.80
   2   7   4    1.00    1.50
   2   7   4    2.90    1.80
  -2  -7  -4   14.00   10.40
  -2  -7  -4    1.30    1.30
  -2  -7  -4    0.20    0.80
  -2   7  -5    1.30    0.80
  -2   7  -5    1.10    0.70
   2  -7   5   -0.40    0.80
   2  -7   5    0.00    0.70
   2  -7   5    2.30    0.80
   2   7   5    1.20    1.00
   2   7   5    3.00    1.60
  -2  -7  -5    1.00    0.80
  -2  -7  -5    0.70    1.10
  -2  -7  -5    0.70    0.70
  -2   8   6    0.10    0.30
  -2   8   6   -0.80    1.20
   2  -8  -6    0.00    0.40
   2  -8  -6    0.10    0.70
  -2   8   5    1.90    1.40
  -2   8   5    1.60    0.80
  -2   8   5   12.60   10.10
  -2   8   5    6.80    2.70
  -2   8   5    1.10    2.60
   2  -8  -5    0.90    0.80
   2  -8  -5   19.30   15.20
   2  -8  -5    1.80    1.20
   2  -8  -5    1.70    1.10
   2  -8  -5    2.30    1.00
  -2   8   4   18.00   12.70
  -2   8   4   90.49   30.60
  -2   8   4   53.39   17.50
  -2   8   4   56.59   19.70
  -2   8   4   76.29   19.70
   2  -8  -4   69.39   18.00
   2  -8  -4   21.00   14.40
   2  -8  -4   76.39   26.50
   2  -8  -4   41.60   13.50
   2  -8  -4   81.19   27.50
  -2   8   3   15.80    5.60
  -2   8   3   23.00    7.00
  -2   8   3   74.19   62.69
  -2   8   3   24.40    8.60
  -2   8   3   18.90    6.20
   2  -8  -3   24.00    7.30
   2  -8  -3   41.90   35.50
   2  -8  -3   19.90    6.50
   2  -8  -3   16.20    5.70
   2  -8  -3   24.60    8.60
  -2   8   2    2.80    1.00
  -2   8   2  103.49   84.19
  -2   8   2   10.20    4.10
   2  -8  -2  116.19   94.49
   2  -8  -2    9.10    3.60
   2  -8  -2    2.70    0.90
  -2   8   1   66.99   20.80
   2  -8  -1   62.79   19.50
  -2   8   0  327.67   87.69
   2  -8   0  349.37   93.49
   2   8   0  243.08   83.09
  -2  -8   0  248.48   84.89
  -2   8  -1  188.78   58.59
  -2   8  -1  234.18  106.49
   2  -8   1  218.68   99.39
   2  -8   1  176.08   54.59
   2   8   1  176.88   55.59
   2   8   1  172.78   69.59
  -2  -8  -1  162.98   51.19
  -2  -8  -1  179.88   72.49
  -2   8  -2  152.98   47.80
  -2   8  -2   89.19   36.10
   2  -8   2  101.89   41.00
   2  -8   2  108.79   33.90
   2   8   2  144.39   39.20
   2   8   2  557.54  553.44
   2   8   2  133.89   51.69
   2   8   2   99.89   33.60
  -2  -8  -2  129.69   50.09
  -2  -8  -2  780.52  774.92
  -2  -8  -2  102.39   34.40
  -2  -8  -2  141.19   38.40
  -2   8  -3    1.80    1.10
  -2   8  -3    5.50    3.90
   2  -8   3   12.10    5.80
   2  -8   3    1.60    1.00
   2   8   3   87.39   76.09
   2   8   3   24.10    8.10
   2   8   3    2.70    1.10
   2   8   3    3.00    1.90
  -2  -8  -3    1.80    1.20
  -2  -8  -3   74.69   65.09
  -2  -8  -3    2.00    1.00
  -2  -8  -3   16.90    5.90
  -2   8  -4    4.80    2.20
  -2   8  -4    3.40    1.50
   2  -8   4    3.10    1.70
   2  -8   4    3.80    1.40
   2   8   4   15.80   11.20
   2   8   4    4.70    1.70
   2   8   4    4.70    2.00
   2   8   4    3.10    1.80
  -2  -8  -4   16.00   11.10
  -2  -8  -4    2.70    1.40
  -2  -8  -4    3.60    1.70
  -2  -8  -4    4.10    1.80
  -2   8  -5    0.20    0.90
  -2   8  -5    0.30    0.70
   2  -8   5    1.30    0.90
   2  -8   5    1.10    0.60
   2   8   5    2.60    1.70
   2   8   5    1.90    1.30
  -2  -8  -5    4.30    2.70
  -2  -8  -5    1.30    1.20
  -2  -8  -5    0.20    0.60
  -2   9   6    0.10    0.30
   2  -9  -6    0.60    0.40
  -2   9   5    7.90    6.50
  -2   9   5    0.30    0.40
  -2   9   5    3.50    1.60
  -2   9   5    0.40    2.50
   2  -9  -5    7.80    6.30
   2  -9  -5    0.80    0.70
   2  -9  -5    1.30    1.00
   2  -9  -5    3.90    1.50
  -2   9   4   32.30   11.10
  -2   9   4   57.89   17.80
  -2   9   4   18.90   13.30
  -2   9   4   39.50   12.30
  -2   9   4   26.10    8.70
   2  -9  -4   44.50   13.70
   2  -9  -4   16.00   11.10
   2  -9  -4   32.30   10.60
   2  -9  -4   37.40   11.50
   2  -9  -4   26.20    8.30
   2  -9  -4   35.70   12.20
  -2   9   3  173.28  145.89
  -2   9   3   73.29   25.30
  -2   9   3   55.19   18.00
  -2   9   3   58.59   20.30
  -2   9   3   79.39   24.00
   2  -9  -3   80.69   24.40
   2  -9  -3  194.58  163.68
   2  -9  -3   65.99   22.80
   2  -9  -3   54.19   17.60
   2  -9  -3   64.19   22.10
  -2   9   2  183.98   69.09
  -2   9   2  186.98   50.69
  -2   9   2  359.46  292.37
  -2   9   2  201.88   67.79
  -2   9   2  207.08   64.49
   2  -9  -2  265.97   72.19
   2  -9  -2  392.76  319.37
   2  -9  -2  230.28   71.79
   2  -9  -2  184.88   69.49
   2  -9  -2  207.58   69.69
  -2   9   1   57.59   17.90
   2  -9  -1   59.69   18.50
  -2   9  -1  160.78   49.90
  -2   9  -1   87.89   40.00
   2  -9   1  108.69   33.70
   2  -9   1   87.69   40.00
   2   9   1  113.49   35.70
   2   9   1  101.39   40.90
  -2  -9  -1  143.19   45.00
  -2  -9  -1  166.28   50.89
  -2  -9  -1  165.78   66.79
  -2   9  -2   96.09   30.10
   2  -9   2  160.48   50.09
   2   9   2  130.19   35.40
   2   9   2  307.37  305.37
   2   9   2  156.88   60.59
   2   9   2  101.19   34.00
  -2  -9  -2  107.69   36.20
  -2  -9  -2  333.27  330.97
  -2  -9  -2  153.38   59.19
  -2  -9  -2  139.29   37.90
  -2   9  -3    2.30    1.30
  -2   9  -3    5.60    4.40
   2  -9   3    8.00    4.10
   2  -9   3    1.60    1.00
   2   9   3   54.39   47.50
   2   9   3    0.60    0.50
   2   9   3    5.50    2.70
  -2  -9  -3   65.79   57.29
  -2  -9  -3    3.40    1.70
  -2  -9  -3    1.50    1.10
  -2   9  -4   10.20    3.40
  -2   9  -4   11.00    4.10
   2  -9   4   10.30    3.90
   2  -9   4   12.70    4.10
   2   9   4   21.60   15.00
   2   9   4    8.10    2.70
   2   9   4    3.70    1.70
   2   9   4    5.70    2.20
  -2  -9  -4   28.20   19.40
  -2  -9  -4    9.00    3.20
  -2  -9  -4    5.90    2.20
  -2  -9  -4    6.30    2.40
  -2   9  -5    1.90    1.20
  -2   9  -5    0.00    0.70
   2  -9   5    1.40    1.10
   2  -9   5    1.40    0.60
   2   9   5    0.60    0.60
   2   9   5    1.90    1.40
  -2  -9  -5    1.90    1.30
  -2  -9  -5    0.00    1.00
  -2  -9  -5    0.50    0.60
  -2  10   5    5.30    2.20
  -2  10   5    5.00    1.50
  -2  10   5    9.60    7.10
  -2  10   5    2.50    2.00
  -2  10   5    3.80    1.30
  -2  10   5    4.00    2.10
   2 -10  -5   13.40    9.60
   2 -10  -5    3.70    1.30
   2 -10  -5    2.30    1.10
   2 -10  -5    3.10    0.90
   2 -10  -5    5.20    2.00
  -2  10   4   94.09   28.90
  -2  10   4   89.79   29.90
  -2  10   4   49.30   36.00
  -2  10   4   92.19   29.90
  -2  10   4  139.69   42.80
   2 -10  -4   66.29   48.30
   2 -10  -4  101.69   31.20
   2 -10  -4   92.39   29.30
   2 -10  -4   96.19   31.10
   2 -10  -4   82.29   27.40
   2 -10  -4  118.69   36.40
  -2  10   3    1.20    0.80
  -2  10   3    1.70    0.60
  -2  10   3  130.49  109.89
  -2  10   3   19.40    6.80
   2 -10  -3    1.10    0.50
   2 -10  -3  118.09   99.39
   2 -10  -3   15.30    5.40
   2 -10  -3    7.40    2.90
   2 -10  -3    2.50    0.90
  -2  10   2   65.29   25.40
  -2  10   2   25.00   25.00
  -2  10   2   64.89   20.20
   2 -10  -2   12.50   12.70
   2 -10  -2   57.49   17.90
   2 -10  -2   50.29   19.60
  -2  10   1  131.39   40.80
   2 -10  -1  118.49   36.70
  -2  10   0   53.19   16.60
   2 -10   0   61.69   19.20
  -2  10  -1    6.70    2.30
  -2  10  -1   18.70    8.90
   2 -10   1    6.60    2.30
   2 -10   1   15.40    7.90
   2  10   1    5.70    2.60
   2  10   1    3.90    1.30
   2  10   1   14.50    4.50
  -2 -10  -1    5.50    1.80
  -2 -10  -1    7.30    3.10
  -2 -10  -1   11.30    3.50
  -2  10  -2   67.89   25.60
  -2  10  -2   58.39   18.30
   2 -10   2   61.09   19.10
   2 -10   2   50.59   19.10
   2  10   2  404.46  401.66
   2  10   2   69.59   18.90
   2  10   2   55.59   21.50
   2  10   2   51.79   17.90
  -2 -10  -2  493.75  490.15
  -2 -10  -2   74.09   20.20
  -2 -10  -2   63.09   24.40
  -2 -10  -2   57.89   20.00
  -2  10  -3   10.40    5.70
  -2  10  -3   29.20   10.20
   2 -10   3   38.40   13.20
   2 -10   3   17.90    7.60
   2  10   3    5.70    5.30
   2  10   3   27.40    8.00
   2  10   3   20.00    7.70
   2  10   3   20.40    6.90
  -2 -10  -3   13.60   12.00
  -2 -10  -3   21.90    7.60
  -2 -10  -3   22.40    8.50
  -2 -10  -3   29.40    8.60
  -2  10  -4    4.90    2.00
  -2  10  -4    4.10    3.40
   2 -10   4    5.00    2.60
   2 -10   4    2.10    1.10
   2  10   4    4.00    3.00
   2  10   4    3.90    1.40
   2  10   4    1.50    1.40
  -2 -10  -4    4.90    3.50
  -2 -10  -4    2.10    1.00
  -2 -10  -4    4.10    1.90
  -2  10  -5    0.70    1.00
  -2  10  -5    6.10    2.00
   2 -10   5    1.40    1.10
   2 -10   5    1.10    0.70
   2  10   5    0.10    0.40
   2  10   5    0.90    1.10
  -2 -10  -5    0.60    0.50
  -2 -10  -5    0.60    1.00
  -2 -10  -5    0.20    0.50
  -2  11   5    1.10    1.40
  -2  11   5    2.90    1.00
  -2  11   5    2.60    2.30
  -2  11   5   -0.30    1.40
  -2  11   5    1.80    1.80
  -2  11   5    2.90    0.90
   2 -11  -5    3.10    1.20
   2 -11  -5    9.50    6.80
   2 -11  -5    3.40    1.30
   2 -11  -5    0.80    1.10
   2 -11  -5    1.80    1.20
  -2  11   4   65.49   47.70
  -2  11   4   40.90   13.70
  -2  11   4   37.00   11.50
  -2  11   4   28.00    9.30
  -2  11   4   21.30    6.60
   2 -11  -4   26.70    8.30
   2 -11  -4   78.19   56.89
   2 -11  -4   31.80   10.40
   2 -11  -4   32.50   10.00
   2 -11  -4   45.30   15.10
  -2  11   3   69.49   60.49
  -2  11   3    4.10    1.50
  -2  11   3   12.20    4.70
   2 -11  -3   51.79   45.10
   2 -11  -3    5.30    1.80
  -2  11   2   28.00   11.40
  -2  11   2  482.25  478.95
  -2  11   2   35.70   11.20
  -2  11   2   36.70   12.40
   2 -11  -2   23.90    7.50
   2 -11  -2  542.55  538.45
   2 -11  -2   33.30   11.20
   2 -11  -2   31.50   12.30
  -2  11   1  201.08   62.39
   2 -11  -1  159.78   49.60
  -2  11   0    0.50    1.00
   2 -11   0    2.80    1.20
  -2  11  -1  141.89   44.10
  -2  11  -1  123.89   49.90
   2 -11   1  134.89   41.90
   2  11   1  145.69   39.60
   2  11   1  158.18   53.09
  -2 -11  -1  144.79   39.30
  -2 -11  -1  155.08   52.09
  -2  11  -2   20.50    8.30
  -2  11  -2   44.20   16.70
   2 -11   2   38.00   14.40
   2 -11   2   18.20    7.30
   2  11   2   21.10    7.60
   2  11   2   16.70    5.10
   2  11   2   48.00   16.60
  -2 -11  -2   16.50    5.10
  -2 -11  -2   29.20   10.10
  -2 -11  -2   20.30    7.20
  -2  11  -3   30.00   10.90
  -2  11  -3   18.50    7.40
   2 -11   3   22.00    8.00
   2 -11   3   31.40   11.10
   2  11   3   30.50    7.90
   2  11   3   29.90   10.60
   2  11   3   10.80    9.60
  -2 -11  -3   12.20   10.70
  -2 -11  -3   24.70    8.70
  -2 -11  -3   36.30    9.50
  -2  11  -4    2.10    3.10
  -2  11  -4    5.10    2.10
   2 -11   4    3.00    2.40
   2 -11   4    2.30    1.20
   2  11   4    6.20    4.40
   2  11   4    4.10    1.50
   2  11   4    4.80    2.00
   2  11   4    3.40    1.80
  -2 -11  -4    4.30    3.10
  -2 -11  -4    4.30    2.10
  -2 -11  -4    4.60    1.70
  -2 -11  -4    5.30    2.00
  -2  11  -5    0.60    0.90
  -2  11  -5    0.70    0.80
   2 -11   5    0.70    0.80
   2 -11   5    0.40    0.50
   2  11   5    0.10    0.40
   2  11   5    1.70    1.20
  -2 -11  -5    0.60    0.50
  -2 -11  -5    0.20    1.00
  -2  12   5    0.80    1.10
  -2  12   5    2.00    1.50
  -2  12   5    1.30    0.60
  -2  12   5    0.80    1.30
  -2  12   5    4.90    2.40
  -2  12   5    2.30    0.70
   2 -12  -5    1.70    0.80
   2 -12  -5    2.40    1.80
   2 -12  -5    2.30    1.40
   2 -12  -5    1.10    0.70
   2 -12  -5    1.20    1.00
  -2  12   4   56.19   40.90
  -2  12   4    4.60    1.60
  -2  12   4   14.90    5.20
  -2  12   4    7.30    2.90
   2 -12  -4   34.80   25.30
   2 -12  -4    5.00    1.80
   2 -12  -4    5.00    1.90
   2 -12  -4   16.50    5.70
  -2  12   3   38.50   11.30
  -2  12   3   45.00   15.00
  -2  12   3  108.69   94.69
  -2  12   3   34.20   12.90
  -2  12   3   41.00   14.00
   2 -12  -3   37.30   12.40
   2 -12  -3  134.99  117.49
   2 -12  -3   44.40   15.20
   2 -12  -3   36.50   10.60
   2 -12  -3   38.40   14.40
  -2  12   2   25.40   10.40
  -2  12   2   72.29   22.60
   2 -12  -2   60.89   19.00
  -2  12   1  107.79   33.50
   2 -12  -1  105.79   32.90
  -2  12   0    5.60    2.20
   2 -12   0    4.30    1.70
  -2  12  -1    2.30    1.50
   2 -12   1    1.30    1.30
   2  12   1    0.50    0.30
  -2 -12  -1    0.90    0.40
  -2 -12  -1   14.40    4.90
  -2  12  -2  103.09   38.50
  -2  12  -2   70.79   28.00
   2 -12   2   60.79   24.00
   2 -12   2   87.79   33.00
   2  12   2   54.49   16.50
   2  12   2   56.39   19.70
   2  12   2   45.80   15.90
  -2 -12  -2   53.99   16.40
  -2 -12  -2   72.79   25.10
  -2 -12  -2   54.59   18.90
   2  12   3    8.70    2.30
   2  12   3   88.89   60.39
   2  12   3    4.60    2.30
  -2 -12  -3  114.19   77.49
  -2 -12  -3    4.80    1.90
  -2 -12  -3    5.30    1.70
  -2  12  -4   12.60    5.40
  -2  12  -4   36.80   11.70
   2 -12   4   22.00    7.50
   2 -12   4   24.60    7.80
   2  12   4    9.20    6.40
   2  12   4   41.40   12.70
   2  12   4   21.30    7.20
   2  12   4   17.20    5.60
  -2 -12  -4   11.10    7.60
  -2 -12  -4   47.70   15.00
  -2 -12  -4   20.00    6.30
  -2 -12  -4   22.10    7.40
  -2  12  -5    0.10    1.00
  -2  12  -5    0.50    0.80
   2 -12   5    0.70    0.70
   2 -12   5    0.80    0.60
   2  12   5    0.60    0.50
   2  12   5    1.70    1.20
  -2 -12  -5    1.80    1.10
  -2 -12  -5    1.90    1.10
  -2  13   5    0.40    0.80
  -2  13   5    0.40    0.40
  -2  13   5   -0.10    1.00
  -2  13   5    1.20    1.40
   2 -13  -5    0.50    0.50
   2 -13  -5    1.30    1.00
   2 -13  -5    1.10    1.10
   2 -13  -5   -0.20    0.60
   2 -13  -5    1.60    1.00
  -2  13   4   41.90   14.10
  -2  13   4   62.89   19.30
  -2  13   4  101.69   73.99
  -2  13   4   52.29   17.00
  -2  13   4   48.30   14.90
   2 -13  -4   69.69   21.40
   2 -13  -4   86.29   62.79
   2 -13  -4   46.50   14.30
   2 -13  -4   37.90   12.70
   2 -13  -4   38.50   12.50
  -2  13   3   16.30    5.70
  -2  13   3   43.20   37.70
  -2  13   3    4.50    2.30
   2 -13  -3   66.69   57.99
   2 -13  -3    5.00    2.00
  -2  13   2   53.09   20.90
   2 -13  -2   61.89   24.30
  -2  13   1   67.39   21.10
   2 -13  -1   61.49   19.30
  -2  13   0    3.00    1.50
   2 -13   0    7.70    2.70
  -2  13  -1   79.69   25.10
   2 -13   1   80.39   25.20
   2  13   1   72.09   19.60
  -2 -13  -1   70.69   19.20
  -2  13  -2  178.68   70.09
  -2  13  -2  139.29   52.09
   2 -13   2  198.78   77.89
   2 -13   2  140.39   52.59
   2  13   2  188.88   56.99
   2  13   2  190.28   65.69
  -2 -13  -2  188.28   56.79
  -2 -13  -2  124.89   40.70
  -2 -13  -2  166.48   57.39
  -2  13  -3   33.20   12.00
  -2  13  -3   22.00    8.40
   2 -13   3   20.10    7.50
   2 -13   3   26.90    9.80
   2  13   3   34.50   23.50
   2  13   3   22.20    5.80
   2  13   3   29.50   10.10
   2  13   3   15.80    5.80
  -2 -13  -3   21.60    7.40
  -2 -13  -3   36.90   25.10
  -2 -13  -3   13.90    5.00
  -2 -13  -3   29.90    7.90
  -2  13  -4   10.90    5.60
  -2  13  -4   17.80    6.20
   2 -13   4    8.30    4.00
   2 -13   4   25.90    8.60
   2  13   4   42.50   12.10
   2  13   4   19.40   15.10
   2  13   4   15.80    4.40
   2  13   4   27.30    8.80
  -2 -13  -4   24.70    7.90
  -2 -13  -4   22.30   17.40
  -2 -13  -4   16.80    4.60
  -2 -13  -4   35.80   10.60
  -2  13  -5    0.10    0.80
  -2  13  -5    0.00    0.70
   2 -13   5    0.20    0.50
   2 -13   5    0.60    0.70
   2  13   5    0.50    0.50
   2  13   5    0.50    1.00
  -2 -13  -5    0.70    0.50
  -2 -13  -5    0.20    0.80
  -2  14   5    2.00    1.40
  -2  14   5    1.60    0.70
  -2  14   5    0.90    0.80
  -2  14   5    1.30    1.20
   2 -14  -5    0.60    0.60
   2 -14  -5    2.60    1.60
   2 -14  -5    1.10    0.80
   2 -14  -5    1.70    0.70
   2 -14  -5    4.20    1.60
  -2  14   4   36.90   12.40
  -2  14   4   44.00   13.40
  -2  14   4  109.09   74.79
  -2  14   4   25.90    8.10
  -2  14   4   35.10   10.10
   2 -14  -4   37.90   11.60
   2 -14  -4  154.68  105.99
   2 -14  -4   37.00   10.60
   2 -14  -4   27.70    9.30
   2 -14  -4   31.60    9.70
  -2  14   3    4.40    1.90
  -2  14   3   26.80   23.40
  -2  14   3    7.40    2.90
  -2  14   3    6.00    2.90
  -2  14   3    0.80    0.40
   2 -14  -3   22.10   19.30
   2 -14  -3    1.70    0.70
   2 -14  -3    9.40    3.60
   2 -14  -3    2.50    1.30
  -2  14   0    4.60    2.00
   2 -14   0    6.50    2.40
  -2  14  -1   46.60   14.80
   2 -14   1   33.50   10.60
  -2  14  -2    3.00    2.50
  -2  14  -2   39.90   16.60
   2 -14   2    9.60    4.40
   2  14   2   25.80    8.60
   2  14   2    3.20    2.00
  -2 -14  -2   28.30    9.50
  -2 -14  -2    7.20    2.90
  -2  14  -3   70.49   25.60
  -2  14  -3   44.50   15.70
   2 -14   3   51.69   18.30
   2 -14   3   65.29   23.50
   2  14   3   53.89   36.60
   2  14   3   51.99   13.50
   2  14   3   45.30   15.40
   2  14   3   71.19   24.80
  -2 -14  -3   74.19   50.39
  -2 -14  -3   58.99   15.40
  -2 -14  -3   67.49   23.40
  -2 -14  -3   52.39   17.70
  -2  14  -4    0.70    3.20
  -2  14  -4    0.20    1.40
   2 -14   4    1.90    1.50
   2 -14   4    2.30    2.30
   2  14   4    2.00    1.70
   2  14   4    1.50    0.80
   2  14   4    2.70    1.10
   2  14   4    1.70    1.40
  -2 -14  -4    2.50    2.00
  -2 -14  -4    0.60    0.90
  -2 -14  -4    4.80    1.40
  -2 -14  -4    3.60    1.40
  -2  14  -5   -0.10    0.80
  -2  14  -5    1.60    1.00
   2 -14   5    0.50    0.50
   2 -14   5   -0.50    0.60
   2  14   5    0.60    0.50
   2  14   5    0.20    1.00
  -2 -14  -5    1.50    1.00
  -2 -14  -5    0.70    0.80
  -2  15   5    0.90    0.70
  -2  15   5    4.90    3.00
  -2  15   5    1.70    1.20
  -2  15   5    1.30    0.60
   2 -15  -5    1.30    0.70
   2 -15  -5    6.50    4.00
   2 -15  -5    1.10    0.80
   2 -15  -5    0.80    0.50
   2 -15  -5    1.60    0.90
  -2  15   4    2.80    1.50
  -2  15   4    1.80    0.70
  -2  15   4   31.90   21.90
  -2  15   4    1.10    1.40
  -2  15   4    1.70    0.90
   2 -15  -4    0.90    0.60
   2 -15  -4   37.10   25.40
   2 -15  -4    0.80    0.40
   2 -15  -4    4.10    1.70
   2 -15  -4    1.50    0.80
  -2  15   3   54.29   18.60
  -2  15   3   60.59   15.60
  -2  15   3   76.49   51.89
  -2  15   3   45.90   16.00
  -2  15   3   46.90   16.80
   2 -15  -3   89.49   60.79
   2 -15  -3   78.89   20.30
   2 -15  -3   46.20   15.70
   2 -15  -3   63.69   22.00
  -2  15   2   16.40    6.80
   2 -15  -2   21.00    8.50
  -2  15   1   57.79   18.30
   2 -15  -1   70.29   22.00
  -2  15   0    2.30    1.50
   2 -15   0    2.10    1.40
  -2  15  -1   22.10    9.10
   2 -15   1   22.50    9.10
  -2  15  -2  117.19   40.40
   2 -15   2   94.39   32.40
   2  15   2  112.49   37.40
   2  15   2   61.79   23.10
  -2 -15  -2  125.99   41.90
  -2 -15  -2   63.39   23.60
  -2  15  -3   14.70    6.00
  -2  15  -3   11.80    4.60
   2 -15   3    7.00    4.50
   2 -15   3   14.50    5.10
   2  15   3   24.20    8.10
   2  15   3   20.20    6.30
   2  15   3   99.49   72.39
  -2 -15  -3   80.29   58.39
  -2 -15  -3   20.60    6.50
  -2 -15  -3   13.50    4.60
  -2 -15  -3   18.70    6.20
  -2  15  -4    3.40    2.80
  -2  15  -4    4.00    2.20
   2 -15   4    5.00    2.30
   2 -15   4    3.30    2.10
   2  15   4    3.20    2.60
   2  15   4    7.70    2.30
   2  15   4    4.60    1.50
   2  15   4    4.80    2.20
  -2 -15  -4    2.00    1.60
  -2 -15  -4    5.20    1.90
  -2 -15  -4    5.80    1.70
  -2 -15  -4    5.20    1.80
  -2  15  -5    0.20    0.70
  -2  15  -5   -0.20    0.70
   2 -15   5    0.50    0.50
   2 -15   5    0.50    0.60
   2  15   5    0.70    0.50
   2  15   5    0.00    0.80
  -2 -15  -5    1.50    0.80
  -2 -15  -5    2.30    1.00
  -2  16   5    0.60    0.50
  -2  16   5    4.90    3.00
  -2  16   5    0.30    0.60
  -2  16   5    1.10    1.10
   2 -16  -5    0.40    0.40
   2 -16  -5    3.50    2.20
   2 -16  -5    0.10    0.40
   2 -16  -5    1.00    0.80
   2 -16  -5    0.40    0.60
  -2  16   4    6.70    2.70
  -2  16   4   10.10    3.20
  -2  16   4   16.40   11.30
  -2  16   4    8.00    2.80
  -2  16   4    9.90    3.00
   2 -16  -4    9.60    6.60
   2 -16  -4   13.00    4.10
   2 -16  -4    4.50    1.80
   2 -16  -4    5.30    1.80
  -2  16   3    4.80    3.60
  -2  16   3   12.10    8.30
  -2  16   3   12.00    4.60
   2 -16  -3    9.90    6.80
   2 -16  -3    6.20    2.30
   2 -16  -3    5.50    2.50
  -2  16   2    3.20    2.00
   2 -16  -2    2.80    2.00
  -2  16   0    2.00    1.50
   2 -16   0    2.00    1.40
  -2  16  -1   17.50    7.50
   2 -16   1   20.30    8.30
  -2  16  -2    3.10    2.40
   2 -16   2    0.80    1.70
   2  16   2    0.40    0.40
   2  16   2    1.70    1.70
  -2 -16  -2    0.50    0.40
  -2 -16  -2    3.20    1.50
  -2  16  -3   10.50    5.60
  -2  16  -3    2.00    2.00
   2 -16   3   11.40    6.00
   2 -16   3    0.60    1.90
   2  16   3    2.50    2.10
   2  16   3    2.70    1.60
   2  16   3    3.40    2.90
   2  16   3    3.50    1.20
  -2 -16  -3   30.90   22.50
  -2 -16  -3    1.90    0.90
  -2 -16  -3    6.00    2.00
  -2 -16  -3    2.60    1.20
  -2 -16  -3    2.40    1.40
  -2  16  -4   -0.90    1.20
  -2  16  -4    0.20    1.80
   2 -16   4    0.00    1.40
   2 -16   4   -0.80    1.50
   2  16   4    0.90    0.50
   2  16   4    2.10    1.00
   2  16   4    0.70    1.20
   2  16   4   26.00   18.40
  -2 -16  -4    3.30    1.20
  -2 -16  -4   25.80   18.20
  -2 -16  -4    0.80    0.80
  -2 -16  -4   10.70    3.50
  -2 -16  -4    2.20    0.90
  -2  16  -5   -0.60    0.70
  -2  16  -5    0.10    0.70
   2 -16   5   -0.50    0.50
   2 -16   5    0.50    0.70
   2  16   5    0.10    0.20
   2  16   5    1.30    1.00
  -2 -16  -5    0.20    0.20
  -2 -16  -5    1.80    0.90
  -2  17   5    1.00    0.60
  -2  17   5    0.80    0.40
  -2  17   5    0.80    1.00
  -2  17   5    2.00    1.30
   2 -17  -5    0.50    0.40
   2 -17  -5    0.80    0.60
   2 -17  -5    0.10    0.40
  -2  17   4   44.30   34.60
  -2  17   4    2.40    1.60
   2 -17  -4   47.30   36.80
   2 -17  -4    4.30    1.50
  -2  17   3   73.49   19.00
  -2  17   3   59.89   20.80
   2 -17  -3   64.69   22.40
  -2  17   2    5.20    2.40
   2 -17  -2    4.00    2.00
  -2  17   0    6.00    3.40
   2 -17   0    4.60    2.60
  -2  17  -1    2.70    2.20
   2 -17   1    3.80    2.40
  -2  17  -2   54.89   19.40
   2 -17   2   41.10   14.40
   2  17   2   62.19   20.70
   2  17   2   30.30   10.70
  -2 -17  -2   71.09   23.70
  -2 -17  -2   39.30   13.60
  -2  17  -3   -0.60    1.80
  -2  17  -3    7.00    5.90
   2 -17   3    0.10    2.00
   2  17   3    3.50    2.50
   2  17   3    3.00    1.00
   2  17   3   13.50    4.70
  -2 -17  -3    1.80    0.90
  -2 -17  -3   10.70    3.60
  -2 -17  -3    2.80    1.50
  -2  17  -4   -0.60    1.20
  -2  17  -4    1.50    1.80
   2 -17   4    0.60    1.50
   2 -17   4    2.40    1.80
   2  17   4   27.80   19.60
   2  17   4    1.90    1.00
   2  17   4    0.40    1.20
  -2 -17  -4    0.80    0.70
  -2 -17  -4   36.00   25.40
  -2 -17  -4    0.30    1.50
  -2 -17  -4    0.70    0.60
  -2  17  -5    0.70    0.70
  -2  17  -5    0.00    0.70
   2 -17   5    0.20    0.50
   2  17   5    0.50    0.30
  -2 -17  -5    0.20    0.80
  -2  18   5    1.20    0.50
  -2  18   5    0.40    0.30
  -2  18   5    2.10    0.70
  -2  18   5    1.20    1.10
   2 -18  -5    1.00    0.50
   2 -18  -5    1.10    0.40
   2 -18  -5    0.90    0.60
  -2  18   4   38.20   29.80
  -2  18   4    0.30    0.30
  -2  18   4    1.10    1.20
  -2  18   4    0.00    1.40
   2 -18  -4   30.50   23.80
   2 -18  -4    0.00    0.30
   2 -18  -4    1.70    0.80
   2 -18  -4    2.30    1.00
  -2  18   3    9.00    4.40
  -2  18   3    8.60    3.30
   2 -18  -3   10.50    3.50
  -2  18   2   43.00   14.90
  -2  18   1   10.50    4.70
   2 -18  -1    9.00    4.20
  -2  18  -1    2.60    2.10
   2 -18   1   -0.20    1.50
  -2  18  -2    2.50    2.90
   2 -18   2    4.00    2.80
   2  18   2    4.80    1.30
   2  18   2    5.90    2.50
  -2 -18  -2    6.00    1.60
  -2 -18  -2   10.00    3.60
  -2  18  -3    4.10    2.90
   2 -18   3    4.70    2.80
   2  18   3    7.90    2.50
   2  18   3   10.80    4.40
   2  18   3    9.60    2.80
   2  18   3   10.70    3.70
  -2 -18  -3   10.20    3.30
  -2 -18  -3    4.20    1.90
  -2 -18  -3   12.20    3.50
  -2 -18  -3   11.00    3.50
  -2  18  -4   -0.60    1.80
  -2  18  -4    0.20    1.30
   2 -18   4   -0.30    1.50
   2 -18   4    1.00    1.90
   2  18   4    2.00    1.10
   2  18   4    2.20    1.70
   2  18   4    0.90    1.20
  -2 -18  -4    1.50    1.20
  -2 -18  -4    3.90    1.40
  -2 -18  -4    2.40    1.30
  -2 -18  -4    3.80    1.30
  -2  19   5    1.40    0.60
  -2  19   5    2.00    1.50
   2 -19  -5    2.40    0.60
   2 -19  -5    3.60    0.90
   2 -19  -5    2.90    1.10
  -2  19   4    6.00    4.80
  -2  19   4    7.40    2.00
  -2  19   4    2.50    1.50
  -2  19   4    7.00    3.00
   2 -19  -4    8.00    6.30
   2 -19  -4    7.70    2.10
   2 -19  -4   11.50    4.00
   2 -19  -4    4.10    1.40
  -2  19   3    2.40    1.60
   2 -19  -3    4.80    1.70
  -2  19   2    4.00    2.20
  -2  19   1   19.70    7.10
   2 -19  -1   22.80    8.20
  -2  19   0    2.40    2.10
   2 -19   0   10.20    4.10
  -2  19  -1    7.50    3.70
   2 -19   1    9.60    4.00
  -2  19  -2    7.50    4.40
   2 -19   2   15.30    6.40
   2  19   2    9.90    2.60
   2  19   2    8.20    3.20
  -2 -19  -2   12.60    3.30
  -2 -19  -2   10.60    3.80
  -2  19  -3    5.40    3.50
   2 -19   3    3.80    2.50
   2  19   3    2.00    0.70
   2  19   3    1.40    2.10
   2  19   3    4.50    1.30
   2  19   3    3.10    1.60
  -2 -19  -3    1.80    0.90
  -2 -19  -3    2.60    1.00
  -2  19  -4    1.40    2.00
  -2  19  -4    0.40    1.30
   2 -19   4    0.00    1.50
   2 -19   4   -1.00    1.80
   2  19   4    5.70    3.50
   2  19   4    4.20    1.70
   2  19   4    2.50    1.40
  -2 -19  -4    6.80    4.10
  -2 -19  -4    2.50    1.00
  -2 -19  -4    1.30    0.60
  -2 -19  -4    1.80    0.90
  -2  20   5    1.00    0.40
  -2  20   5    1.00    1.40
   2 -20  -5   -0.10    0.20
  -2  20   4    1.20    0.50
  -2  20   4   12.40    8.80
  -2  20   4   18.60    5.80
  -2  20   4    1.30    1.70
   2 -20  -4   14.20    4.30
   2 -20  -4   14.00    9.90
   2 -20  -4    1.90    0.90
   2 -20  -4    1.40    0.50
   2 -20  -3    3.60    1.30
  -2  20   1    2.30    1.80
   2 -20  -1    4.80    2.40
  -2  20   0   19.70    7.40
   2 -20   0   18.20    6.70
  -2  20  -1   27.30   10.20
   2 -20   1   27.70   10.00
  -2  20  -2   12.70    5.90
   2 -20   2   12.20    4.80
   2  20   2   15.80    4.90
  -2 -20  -2   15.20    4.80
  -2 -20  -2   12.80    4.20
  -2  20  -3    2.00    2.80
   2 -20   3    2.10    2.70
   2  20   3    5.60    2.30
  -2 -20  -3    6.30    2.10
  -2  20  -4    1.60    2.00
  -2  20  -4    0.70    1.40
   2 -20   4    2.90    2.10
   2  20   4    2.80    1.70
   2  20   4    4.00    1.80
   2  20   4    2.10    1.20
  -2 -20  -4    2.80    1.70
  -2 -20  -4    1.60    0.80
  -2 -20  -4    3.80    1.00
  -2 -20  -4    5.00    1.80
  -2  21   5    1.30    1.30
   2 -21  -5    0.20    0.20
  -2  21   4    1.10    0.90
  -2  21   4    5.00    1.40
  -2  21   4    4.10    2.30
   2 -21  -4    2.30    1.70
   2 -21  -4    5.90    1.60
   2 -21  -4    4.00    1.60
   2 -21  -4    3.00    1.30
  -2  21   1    2.10    1.90
   2 -21  -1    0.80    1.60
  -2  21   0    1.70    2.00
   2 -21   0   -1.20    1.70
  -2  21  -1    1.00    2.30
   2 -21   1    3.20    2.80
  -2  21  -2   -1.00    3.20
   2 -21   2   -2.10    2.60
   2  21   2    0.30    0.30
  -2  21  -3    1.20    2.50
   2 -21   3   -0.30    2.50
   2  21   3    0.10    0.20
   2  21   3    2.70    1.60
  -2 -21  -3    0.10    0.40
  -2 -21  -3    2.80    1.10
  -2  21  -4    0.00    0.90
   2  21   4    3.20    1.90
  -2 -21  -4    1.80    1.10
  -2 -21  -4    1.00    0.80
  -2  22   4   10.70    3.70
   2 -22  -4    4.70    2.90
   2 -22  -4   13.30    4.30
   2 -22  -4   11.00    3.40
  -2  22   1   -0.40    1.60
   2 -22  -1    0.70    1.60
  -2  22   0    4.80    3.00
   2 -22   0    3.80    2.30
  -2  22  -1    5.80    3.60
   2 -22   1    5.60    3.30
  -2  22  -2   12.90    6.10
   2 -22   2   22.50    7.90
  -2  22  -3    4.70    4.10
   2 -22   3    4.40    3.40
   2  22   3   12.40    3.60
   2  22   3    7.10    2.70
  -2 -22  -3   11.40    3.40
  -2 -22  -3    7.80    2.60
  -2  22  -4   -0.10    0.80
   2  22   4   -0.50    1.50
  -2 -22  -4    0.30    0.70
  -2  23   4    0.50    0.40
  -2  23   4    3.00    1.90
   2 -23  -4    0.60    0.40
   2 -23  -4    0.70    0.60
   2 -23  -4    0.40    0.90
  -2  23   1    2.00    1.70
  -2  23   0    6.00    3.40
   2 -23   0    0.50    1.60
  -2  23  -1    3.40    2.70
   2 -23   1    5.00    2.80
  -2  23  -2    1.90    3.20
   2 -23   2    1.40    2.90
  -2  23  -3   -2.00    2.50
   2 -23   3   -0.30    2.70
   2  23   3    0.10    0.20
   2  23   3    1.40    1.30
  -2 -23  -3    0.00    0.30
  -2 -23  -3    0.70    0.60
   2  23   4   -0.30    1.40
  -2 -23  -4    0.10    0.60
  -2  24   4   24.70    6.90
   2 -24  -4   14.20    3.90
  -2  24   1    1.10    1.70
  -2  24   0    1.20    2.20
   2 -24   0    1.50    1.50
  -2  24  -1    6.60    3.50
   2 -24   1    4.40    2.70
  -2  24  -2   -1.80    2.80
   2 -24   2    6.60    3.90
  -2  24  -3   -0.30    2.30
   2  24   3   11.80    4.30
  -2 -24  -3    0.10    0.30
   2  24   4    1.70    1.70
  -2  25   4    1.90    1.80
   2 -25  -4    1.00    0.60
  -2  25   1    2.40    2.00
  -2  25   0    2.60    2.50
   2 -25   0    1.10    1.30
  -2  25  -1    8.30    4.00
   2 -25   1    9.80    4.00
  -2  25  -2    1.60    2.70
   2 -25   2    2.40    3.40
  -2  25  -3    0.00    1.40
   2  25   3    1.40    1.10
  -2 -25  -3    0.20    0.30
  -2  26   4    1.10    1.70
  -2  26   0   -0.10    2.10
   2 -26   0   -0.40    1.10
  -2  26  -1    0.20    2.00
   2 -26   1    3.00    2.30
  -2  26  -2    4.20    3.30
   2 -26   2   14.70    6.10
  -2  27   0    0.10    2.30
  -2  27  -1    2.50    2.90
   2 -27   1   -0.10    2.20
  -2  27  -2    2.20    2.50
   2 -27   2    8.10    4.50
  -2  28   0   -1.80    2.70
  -2  28  -1    1.80    3.10
   2 -28   1    1.80    2.30
  -2  28  -2   -0.10    1.20
  -2  29   0    1.20    2.70
  -2  29  -1    1.00    3.00
   2 -29   1    1.50    2.20
  -2  30   0   -0.70    2.60
  -2  30  -1    2.40    2.40
   2 -30   1    1.20    1.50
  -2  31  -1   -0.10    1.30
  -2  32  -1   -0.20    0.80
   3   0  -6   -0.30    0.40
   3   0  -6   -0.30    0.90
  -3   0   6    0.20    0.40
  -3   0   6    0.80    1.30
   3   0  -4    4.10    3.30
   3   0  -4    1.60    0.70
   3   0  -4   -0.60    3.30
   3   0  -4    3.90    3.00
  -3   0   4    0.90    1.50
  -3   0   4    1.70    3.20
  -3   0   4    1.60    0.70
   3   0  -2   79.19   24.90
   3   0  -2 1000.20  813.32
   3   0  -2  120.39   45.30
   3   0  -2   62.39   19.10
  -3   0   2  102.39   38.50
  -3   0   2  802.62  652.63
  -3   0   2   62.19   19.10
  -3   0   2   89.79   28.20
   3   0   2   15.40   16.40
   3   0   2   88.99   24.20
  -3   0  -2    6.70    8.90
  -3   0  -2   80.89   22.00
   3   0   4    5.90    4.20
   3   0   4    2.90    1.70
   3   0   4   11.90    3.80
  -3   0  -4    3.90    2.90
  -3   0  -4    7.20    3.20
  -3   1   6   -0.10    0.40
  -3   1   6   -0.50    1.30
   3  -1  -6   -0.20    0.30
   3  -1  -6    1.10    1.00
   3   1  -6   -0.20    0.40
   3   1  -6    0.40    0.90
  -3  -1   6   -0.20    0.50
  -3   1   5   12.80   10.10
  -3   1   5    0.30    0.20
  -3   1   5    0.10    0.60
  -3   1   5   -1.30    3.10
  -3   1   5    3.40    2.70
   3  -1  -5    0.20    0.60
   3  -1  -5    1.40    2.70
   3  -1  -5   -0.90    2.40
   3  -1  -5   10.20    8.10
   3   1  -5    0.90    1.00
   3   1  -5    3.60    3.00
   3   1  -5    3.10    1.30
   3   1  -5    1.50    3.00
  -3  -1   5    1.80    1.20
  -3  -1   5    6.20    5.00
  -3  -1   5    0.20    1.40
  -3  -1   5    3.20    3.30
  -3   1   4    1.50    2.90
  -3   1   4    1.30    0.60
  -3   1   4    7.70    5.60
  -3   1   4    1.20    2.70
   3  -1  -4    2.60    3.00
   3  -1  -4    1.50    0.70
   3  -1  -4    6.90    5.00
   3  -1  -4    6.10    3.90
   3   1  -4    1.50    0.80
   3   1  -4    3.60    4.30
  -3  -1   4    9.80    5.60
  -3  -1   4    2.60    1.20
  -3   1   3    0.60    0.40
  -3   1   3  102.09   85.69
  -3   1   3    9.60    4.50
  -3   1   3    1.40    1.60
   3  -1  -3   97.09   81.49
   3  -1  -3    1.50    0.60
   3  -1  -3    4.70    3.10
   3  -1  -3    1.20    1.50
   3   1  -3  123.09  103.29
   3   1  -3    0.50    0.50
  -3  -1   3  109.59   91.99
  -3  -1   3    1.80    1.00
  -3   1   2   22.40    8.60
  -3   1   2   83.69   38.00
  -3   1   2   65.09   19.90
  -3   1   2  131.19   90.09
   3  -1  -2   22.70    8.70
   3  -1  -2   84.59   38.40
   3  -1  -2   76.19   23.30
   3  -1  -2  129.99   89.29
   3   1  -2  190.08  130.59
   3   1  -2   70.89   21.70
   3   1  -2   25.00    7.90
  -3  -1   2  138.09   94.89
  -3  -1   2   29.10    9.20
  -3  -1   2   68.59   21.00
  -3   1   1   30.90   32.30
  -3   1   1  271.57  135.59
   3  -1  -1   28.90   30.10
   3  -1  -1  304.07  151.88
   3   1  -1   31.70   32.50
  -3  -1   1   28.30   29.50
  -3  -1   1  168.68   57.59
  -3  -1   1  327.97   61.69
  -3   1   0    2.00    1.40
   3  -1   0    2.90    1.70
   3   1   0    0.70    0.70
   3   1   0   18.80    8.10
  -3  -1   0    0.20    0.60
  -3  -1   0   16.10    6.90
  -3   1  -1   10.10    7.20
  -3   1  -1  192.48   87.49
   3  -1   1    8.70    6.10
   3  -1   1  199.68   90.69
   3   1   1    6.20    4.40
   3   1   1  107.59   33.90
  -3  -1  -1    5.00    3.60
  -3  -1  -1   92.09   29.00
  -3   1  -2   14.60   16.00
  -3   1  -2   12.40    5.00
   3  -1   2   14.00   15.00
   3  -1   2   13.10    5.30
   3   1   2   32.20   34.40
   3   1   2    2.40    1.00
  -3  -1  -2   50.49   52.59
  -3  -1  -2    1.00    0.70
  -3   1  -3    1.40    1.40
  -3   1  -3   26.80   23.50
  -3   1  -3    7.70    3.10
   3  -1   3   21.50   18.80
   3  -1   3    5.50    2.20
   3   1   3   56.39   49.40
   3   1   3    1.30    1.30
  -3  -1  -3   23.90   21.10
  -3  -1  -3    2.10    1.40
  -3   1  -4    2.20    2.00
  -3   1  -4    1.30    1.40
  -3   1  -4    2.40    0.80
   3  -1   4    0.30    1.00
   3  -1   4    0.50    1.20
   3  -1   4    1.30    0.50
   3   1   4    0.20    1.20
  -3  -1  -4    1.80    1.80
  -3   1  -5    0.10    1.10
  -3   1  -5   -0.10    0.30
  -3   1  -5    0.50    0.40
  -3   1  -5    0.10    0.40
   3  -1   5    0.50    0.50
   3  -1   5    0.70    0.30
   3  -1   5    0.10    0.70
   3   1   5    1.10    0.80
  -3  -1  -5    0.10    0.30
  -3  -1  -5    0.20    1.00
  -3   2   6    0.20    0.30
  -3   2   6    1.70    1.60
   3  -2  -6    0.30    0.40
   3  -2  -6   -0.40    0.90
   3   2  -6   -0.10    0.50
   3   2  -6    0.10    0.80
  -3  -2   6    0.00    0.50
  -3   2   5    1.90    2.60
  -3   2   5    1.00    0.80
  -3   2   5   17.10   13.50
  -3   2   5   -0.60    2.70
   3  -2  -5   -0.10    2.70
   3  -2  -5    2.00    2.30
   3  -2  -5    1.00    0.80
   3  -2  -5   15.40   12.10
   3   2  -5    1.50    1.50
   3   2  -5    2.00    2.10
   3   2  -5   -0.40    3.20
   3   2  -5    3.40    2.00
  -3  -2   5    0.40    2.80
  -3  -2   5    0.90    1.30
  -3  -2   5    0.80    1.50
  -3   2   4   42.80   29.30
  -3   2   4    5.10    3.50
  -3   2   4   13.00    5.30
   3  -2  -4    7.60    3.80
   3  -2  -4   39.50   27.00
   3  -2  -4    9.40    3.90
   3   2  -4   14.80    7.70
   3   2  -4    6.80    5.40
   3   2  -4    3.90    1.40
  -3  -2   4   11.50    7.10
  -3  -2   4    2.60    1.20
  -3   2   3   40.90   16.00
  -3   2   3   12.60    2.40
  -3   2   3   36.80   40.00
  -3   2   3    6.70    1.70
   3  -2  -3   10.50    2.00
   3  -2  -3  103.09  103.99
   3  -2  -3   37.90   14.80
   3   2  -3   13.20    2.50
   3   2  -3    9.70    2.50
  -3  -2   3    8.20    2.20
  -3   2   2  244.38   91.79
  -3   2   2  308.67   97.09
  -3   2   2  677.53  551.14
  -3   2   2  235.98   72.09
   3  -2  -2  328.47  103.29
   3  -2  -2  907.11  737.83
   3  -2  -2  298.97   91.29
   3  -2  -2  215.08   80.79
   3   2  -2  839.72  682.83
   3   2  -2  263.17   80.39
  -3  -2   2  749.23  609.44
  -3  -2   2  285.27   87.09
  -3   2   1    2.30    1.40
  -3   2   1  562.64  542.55
   3  -2  -1    2.10    1.40
   3  -2  -1  597.44  576.14
   3   2  -1    4.40    2.00
  -3  -2   1    4.60    2.00
  -3   2   0  179.88   89.89
   3  -2   0  173.68   86.79
   3   2   0  188.78   67.09
   3   2   0  162.58   62.09
  -3  -2   0  184.38   65.49
  -3  -2   0  158.48   60.59
  -3   2  -1   65.49   29.80
   3  -2   1   58.19   26.50
   3   2   1   48.30   15.20
   3   2   1 1342.87 1091.89
   3   2   1   47.30   17.80
   3   2   1   59.09   23.90
  -3  -2  -1 1940.11 1577.54
  -3  -2  -1   42.40   13.40
  -3  -2  -1   55.29   22.30
  -3  -2  -1   53.09   20.00
  -3   2  -2 1072.09  899.51
  -3   2  -2    1.50    0.90
   3  -2   2  968.60  812.82
   3  -2   2    1.70    0.90
   3   2   2 1957.60 1641.34
   3   2   2    3.70    1.20
  -3  -2  -2 2028.50 1700.53
  -3  -2  -2    2.40    0.80
  -3   2  -3   26.80   21.40
  -3   2  -3    9.10    3.60
   3  -2   3   34.40   26.30
   3  -2   3    7.50    3.00
   3   2   3   50.69   38.20
   3   2   3   14.30    5.00
  -3  -2  -3   47.10   35.80
  -3  -2  -3   19.50    6.70
  -3   2  -4   13.00    9.10
  -3   2  -4    2.80    1.00
   3  -2   4    7.10    5.00
   3  -2   4    2.70    1.40
   3  -2   4    3.30    1.10
   3   2   4    6.30    4.50
   3   2   4    1.10    1.10
  -3  -2  -4    8.70    6.10
  -3  -2  -4    1.20    1.30
  -3   2  -5   -0.10    1.00
  -3   2  -5    0.50    0.50
  -3   2  -5    0.50    0.30
  -3   2  -5    0.40    0.50
   3  -2   5    0.30    0.50
   3  -2   5    0.40    0.30
   3  -2   5    0.80    0.80
   3   2   5    0.40    0.50
  -3  -2  -5    0.10    0.40
  -3  -2  -5    0.10    0.70
  -3   3   6    0.30    0.40
  -3   3   6   -0.10    1.80
   3  -3  -6    0.30    0.40
   3  -3  -6    1.00    1.00
   3   3  -6    0.30    0.50
  -3  -3   6    0.20    0.60
  -3   3   5    6.90    3.20
  -3   3   5    6.50    2.10
  -3   3   5    4.30    3.80
  -3   3   5    1.90    2.60
   3  -3  -5    7.10    5.70
   3  -3  -5    6.60    2.10
   3  -3  -5    4.30    2.40
   3  -3  -5    3.70    2.40
   3   3  -5    1.40    2.10
   3   3  -5    2.70    1.60
   3   3  -5    6.10    3.60
  -3  -3   5    1.80    2.20
  -3   3   4    3.70    2.50
  -3   3   4    1.80    0.70
  -3   3   4    3.70    2.40
  -3   3   4    4.10    2.50
   3  -3  -4    1.90    0.70
   3  -3  -4    4.00    2.60
   3  -3  -4    4.00    2.10
   3  -3  -4    5.60    2.70
   3   3  -4    8.20    4.90
   3   3  -4    3.50    6.70
  -3  -3   4    5.80    3.60
  -3  -3   4    3.90    5.70
  -3   3   3   84.49   25.50
  -3   3   3   57.59   22.40
  -3   3   3  149.29   36.00
  -3   3   3   10.40   17.70
   3  -3  -3   93.29   28.20
   3  -3  -3   60.19   23.30
   3  -3  -3  156.88   37.80
   3  -3  -3    2.50   15.90
   3   3  -3  144.19   35.30
  -3  -3   3  162.28   39.60
  -3   3   2   53.29   24.30
  -3   3   2   18.80    5.90
  -3   3   2   87.29   32.80
  -3   3   2  249.68  203.08
  -3   3   2  111.19   44.80
  -3   3   2   14.70    3.40
   3  -3  -2   25.70    8.10
   3  -3  -2  324.37  263.87
   3  -3  -2   95.89   36.10
   3  -3  -2   14.10    3.30
   3  -3  -2  104.79   42.20
   3  -3  -2   60.59   27.60
   3   3  -2   14.40    3.50
  -3   3   1  143.39   71.69
  -3   3   1  115.69   49.70
   3  -3  -1  146.89   73.39
   3  -3  -1  101.59   43.60
   3   3  -1  114.19   39.00
  -3  -3   1  100.39   34.20
  -3   3   0   -0.60    1.30
   3  -3   0   -0.80    1.60
   3   3   0    0.10    0.40
  -3  -3   0    0.80    0.50
  -3   3  -1   95.49   43.40
   3  -3   1   81.09   36.90
   3   3   1  105.69   33.30
   3   3   1  207.48  168.78
   3   3   1   80.89   30.40
   3   3   1   88.59   35.70
  -3  -3  -1  205.88  167.38
  -3  -3  -1   99.79   31.40
  -3  -3  -1   83.69   33.80
  -3  -3  -1   87.29   32.80
  -3   3  -2    4.30    1.90
   3  -3   2    4.80    2.00
   3   3   2  101.99  101.89
   3   3   2    1.40    0.60
   3   3   2    1.30    1.40
   3   3   2    3.30    1.70
  -3  -3  -2   76.19   76.39
  -3  -3  -2    1.30    0.60
  -3  -3  -2    4.80    2.10
  -3  -3  -2    1.80    1.50
   3  -3   3   17.10    6.10
   3   3   3   13.10    4.50
   3   3   3    3.40    4.20
   3   3   3    6.80    2.60
  -3  -3  -3    1.10    2.90
  -3  -3  -3   13.00    4.20
  -3  -3  -3   16.00    5.50
  -3   3  -4    1.90    0.90
   3  -3   4    0.10    1.10
   3   3   4    5.10    2.00
   3   3   4    3.50    2.70
  -3  -3  -4    4.10    3.10
  -3  -3  -4    7.30    3.60
  -3  -3  -4    6.70    2.50
  -3   3  -5    0.30    0.30
  -3   3  -5   -0.50    0.80
  -3   3  -5    0.70    0.50
   3  -3   5    0.50    0.60
   3  -3   5    0.40    0.60
   3  -3   5    0.60    0.30
   3   3   5    0.30    0.50
  -3  -3  -5   -0.50    0.50
  -3  -3  -5    0.20    1.00
  -3  -3  -5   -0.10    0.40
  -3   4   6    0.00    0.30
  -3   4   6   -0.30    1.80
   3  -4  -6   -0.10    0.40
   3  -4  -6   -1.10    0.90
   3   4  -6    0.30    0.50
  -3   4   5   10.70    3.70
  -3   4   5    5.20    1.70
  -3   4   5   -1.40    1.80
  -3   4   5    2.00    2.30
   3  -4  -5    5.70    1.80
   3  -4  -5    1.20    1.70
   3  -4  -5    7.20    2.60
   3  -4  -5    5.80    2.40
   3   4  -5    0.70    1.70
   3   4  -5    1.80    2.90
  -3  -4   5    3.50    3.50
  -3   4   4    2.60    2.00
  -3   4   4    0.20    0.40
  -3   4   4    8.00    6.00
  -3   4   4    4.20    2.30
   3  -4  -4    3.50    1.90
   3  -4  -4    0.60    0.50
   3  -4  -4    9.80    7.30
   3  -4  -4    2.80    2.00
   3   4  -4   10.40    7.70
   3   4  -4   18.90   10.00
  -3  -4   4    6.70    6.00
  -3  -4   4    4.00    5.70
  -3   4   3   45.80   39.50
  -3   4   3   38.20   13.30
  -3   4   3   13.60    3.30
  -3   4   3   32.50    9.90
   3  -4  -3   38.00   32.90
   3  -4  -3   33.10   10.00
   3  -4  -3   13.10    3.20
   3  -4  -3   44.60   15.40
   3   4  -3   11.30    3.10
  -3  -4   3   16.30    4.20
  -3   4   2  199.78   75.09
  -3   4   2  140.89   64.09
  -3   4   2 1369.26 1113.59
  -3   4   2  376.06  118.19
  -3   4   2  269.77   82.39
  -3   4   2  192.78   77.69
   3  -4  -2  213.88   86.19
   3  -4  -2  353.86  111.19
   3  -4  -2 1729.03 1405.96
   3  -4  -2  169.38   76.99
   3  -4  -2  200.38   75.29
   3   4  -2  199.88   61.19
  -3  -4   2  226.08   69.19
  -3   4   1  913.51  456.35
  -3   4   1  638.34  615.54
  -3   4   1  450.55  193.28
   3  -4  -1  548.35  235.18
   3  -4  -1  621.64  599.24
   3  -4  -1  735.73  367.66
   3   4  -1  778.42  265.47
  -3  -4   1  793.22  270.47
  -3   4   0    1.20    1.50
   3  -4   0    1.10    1.70
   3   4   0    0.40    0.40
   3   4   0    2.90    1.40
  -3  -4   0    0.40    0.50
  -3  -4   0    0.80    0.90
  -3   4  -1    1.90    1.60
   3  -4   1    2.20    1.70
   3   4   1  426.86  347.27
   3   4   1    3.90    1.50
   3   4   1    7.70    3.40
   3   4   1    0.20    0.40
  -3  -4  -1  489.45  398.16
  -3  -4  -1    0.10    0.50
  -3  -4  -1   13.10    5.40
  -3  -4  -1    2.20    1.00
  -3   4  -2   26.40   10.70
   3  -4   2   34.80   14.00
   3   4   2   57.49   58.19
   3   4   2   11.90    3.30
   3   4   2    5.90    2.50
   3   4   2   10.30    3.70
  -3  -4  -2   59.89   60.29
  -3  -4  -2    9.60    2.70
  -3  -4  -2    6.50    2.70
  -3  -4  -2   11.80    4.10
  -3   4  -3    7.30    2.90
   3  -4   3   12.30   11.70
   3  -4   3    4.90    2.00
   3   4   3   26.20   23.10
   3   4   3    4.40    1.70
   3   4   3    4.00    2.00
  -3  -4  -3   37.30   32.60
  -3  -4  -3    6.10    2.30
  -3  -4  -3    7.50    2.70
  -3   4  -4    7.00    2.30
  -3   4  -4    9.70    7.00
  -3   4  -4   15.00    4.70
   3  -4   4   17.40   12.30
   3  -4   4    7.30    2.30
   3  -4   4   10.60    3.60
   3   4   4    4.10    2.90
   3   4   4   14.10    9.80
   3   4   4    4.40    1.70
  -3  -4  -4   11.80    8.20
  -3  -4  -4    3.80    2.90
  -3  -4  -4    7.00    2.60
  -3   4  -5    1.40    0.60
  -3   4  -5    0.60    1.10
  -3   4  -5    0.60    0.50
   3  -4   5    0.00    0.50
   3  -4   5    1.00    1.30
   3  -4   5    0.30    0.30
   3   4   5    0.70    0.60
   3   4   5   -0.60    1.10
  -3  -4  -5   -0.40    0.40
  -3  -4  -5    0.30    1.00
  -3  -4  -5    0.10    0.40
  -3   5   6    0.10    0.20
  -3   5   6   -1.20    1.40
   3  -5  -6   -0.10    0.30
   3  -5  -6    0.00    0.60
  -3   5   5    4.80    2.10
  -3   5   5   -1.70    2.10
  -3   5   5    0.60    2.30
  -3   5   5    2.00    0.80
   3  -5  -5   -0.10    1.20
   3  -5  -5    2.90    1.10
   3  -5  -5    3.00    1.60
   3  -5  -5    2.90    1.60
   3   5  -5    0.80    1.80
  -3  -5   5    4.10    3.90
  -3   5   4    8.10    3.50
  -3   5   4   13.30    3.50
  -3   5   4    9.00    6.50
  -3   5   4   21.50    5.70
   3  -5  -4   13.20    3.50
   3  -5  -4    6.80    5.00
   3  -5  -4   22.60    5.70
   3  -5  -4    8.50    3.40
   3   5  -4   12.60   12.30
  -3  -5   4    3.50    4.30
  -3  -5   4   26.40   14.00
  -3   5   3   22.90    8.00
  -3   5   3   13.20    4.10
  -3   5   3  238.38  200.88
  -3   5   3   18.00    4.40
   3  -5  -3   15.80    4.80
   3  -5  -3  221.68  186.78
   3  -5  -3   16.40    4.00
   3  -5  -3   24.60    8.60
   3   5  -3   16.70    7.60
  -3  -5   3   20.10    8.30
  -3   5   2  208.28   65.39
  -3   5   2  148.09   67.29
  -3   5   2  398.16  324.17
  -3   5   2  136.89   55.09
  -3   5   2  149.99   56.39
   3  -5  -2  512.05  416.66
   3  -5  -2  207.38   65.19
   3  -5  -2  150.88   56.69
   3  -5  -2  172.38   69.49
   3  -5  -2  153.28   69.69
   3   5  -2  163.48   50.19
  -3  -5   2  146.59   45.00
  -3   5   1  195.78   88.99
  -3   5   1  233.18  100.09
  -3   5   1 3658.43 3528.75
   3  -5  -1  231.78   99.49
   3  -5  -1 2674.53 2577.94
   3  -5  -1  212.28   96.49
   3   5  -1  234.28   79.99
  -3  -5   1  269.77   92.09
  -3   5   0   24.30   12.30
   3  -5   0   18.00    9.30
   3   5   0    1.00    0.50
   3   5   0    7.60    3.00
  -3  -5   0    0.50    0.50
  -3  -5   0    4.80    2.00
  -3   5  -1   26.40   12.20
   3  -5   1   29.60   13.60
   3   5   1   22.90    7.30
   3   5   1   25.50   10.40
  -3  -5  -1   32.10   10.20
  -3  -5  -1   24.70   10.00
  -3   5  -2   65.59   26.40
   3  -5   2   60.49   24.30
   3   5   2   60.39   16.40
   3   5   2   63.19   62.99
   3   5   2   71.09   27.50
   3   5   2   72.09   24.30
  -3  -5  -2   58.09   57.89
  -3  -5  -2   66.49   18.10
  -3  -5  -2   64.49   21.70
  -3  -5  -2   85.69   33.10
  -3   5  -3   15.30    6.10
  -3   5  -3   25.10    8.70
   3  -5   3   15.60    6.30
   3  -5   3   17.50    6.30
   3   5   3   11.60    4.00
   3   5   3   48.00   41.90
   3   5   3   12.00    5.00
   3   5   3    6.30    2.20
  -3  -5  -3   38.00   33.20
  -3  -5  -3    8.20    2.60
  -3  -5  -3   15.70    5.40
  -3   5  -4    1.40    0.70
  -3   5  -4    4.90    4.00
  -3   5  -4    1.10    0.70
   3  -5   4    5.50    4.60
   3  -5   4    1.20    0.70
   3  -5   4    3.00    1.30
   3   5   4    4.90    3.70
   3   5   4    1.00    2.20
   3   5   4    0.20    0.70
  -3  -5  -4    5.20    3.80
  -3  -5  -4    0.70    1.90
  -3  -5  -4    0.40    0.90
  -3   5  -5    0.20    0.30
  -3   5  -5    0.80    1.20
  -3   5  -5    0.40    0.50
   3  -5   5    2.70    2.40
   3  -5   5    0.30    0.50
   3  -5   5    0.20    0.40
   3   5   5    0.20    0.50
   3   5   5    0.90    1.20
  -3  -5  -5   -0.10    0.40
  -3  -5  -5    0.00    1.00
  -3   6   6    0.10    0.20
  -3   6   6   -0.40    1.30
   3  -6  -6   -0.10    0.30
   3  -6  -6    0.10    0.50
  -3   6   5    5.20    1.70
  -3   6   5    0.50    1.70
  -3   6   5    6.20    2.40
  -3   6   5    3.50    2.20
   3  -6  -5    0.30    1.20
   3  -6  -5    5.30    1.80
   3  -6  -5    6.00    2.20
   3  -6  -5    5.00    1.80
  -3  -6   5    2.80    2.90
  -3   6   4    6.30    2.70
  -3   6   4    0.90    0.50
  -3   6   4   19.10   13.20
  -3   6   4    0.70    0.60
  -3   6   4    2.00    1.70
   3  -6  -4    1.30    0.60
   3  -6  -4   29.90   20.40
   3  -6  -4    0.80    0.40
   3  -6  -4    3.30    1.80
   3   6  -4    1.20    1.80
  -3   6   3   14.40    5.20
  -3   6   3   15.10    4.60
  -3   6   3  718.23  604.54
  -3   6   3   17.70    5.80
  -3   6   3   16.70    5.90
   3  -6  -3   16.70    5.10
   3  -6  -3   22.70    7.40
   3  -6  -3  847.32  712.83
   3  -6  -3   31.50   10.90
   3  -6  -3   14.40    5.10
   3   6  -3   22.60    9.30
  -3  -6   3   54.79   18.80
  -3   6   2  991.50  806.22
  -3   6   2  165.48   62.19
  -3   6   2  161.08   64.89
  -3   6   2  181.08   56.89
   3  -6  -2 1406.16 1143.29
   3  -6  -2  215.68   67.79
   3  -6  -2  158.68   63.89
   3  -6  -2  129.69   48.70
   3   6  -2  175.18   53.89
  -3  -6   2  172.98   53.09
   3   6  -1    1.80    1.80
  -3  -6   1    2.40    1.50
  -3   6   0   13.30    6.70
   3  -6   0    7.00    4.20
   3   6   0    5.40    1.80
  -3  -6   0    7.00    2.30
  -3  -6   0    8.00    3.40
  -3   6  -1   44.00   20.20
   3  -6   1   54.39   24.90
   3   6   1   76.39   28.80
   3   6   1   47.60   19.20
   3   6   1   49.99   15.70
  -3  -6  -1   45.10   14.30
  -3  -6  -1   64.09   25.90
  -3  -6  -1   55.29   20.80
  -3   6  -2    5.70    2.70
  -3   6  -2    1.30    1.00
   3  -6   2    1.80    1.60
   3  -6   2    4.30    2.30
   3   6   2  163.28  162.18
   3   6   2    1.50    0.60
   3   6   2    2.40    1.20
   3   6   2   11.20    4.00
  -3  -6  -2  136.09  135.19
  -3  -6  -2    0.90    0.50
  -3  -6  -2    3.70    1.70
  -3  -6  -2    5.90    2.20
  -3   6  -3    2.70    1.40
  -3   6  -3    0.70    0.80
   3  -6   3    0.90    1.10
   3  -6   3    2.20    1.20
   3   6   3   86.79   75.69
   3   6   3    3.70    1.60
   3   6   3    1.00    1.70
   3   6   3    1.80    0.90
  -3  -6  -3   83.39   72.69
  -3  -6  -3    2.20    1.10
  -3  -6  -3    3.70    2.10
  -3  -6  -3    2.60    1.20
  -3   6  -4    1.50    0.90
  -3   6  -4    0.90    0.60
   3  -6   4   -0.40    0.60
   3  -6   4   -0.20    0.70
   3   6   4    0.70    0.70
   3   6   4   19.40   13.50
   3   6   4    2.70    1.90
  -3  -6  -4   13.50    9.40
  -3  -6  -4    1.00    1.50
  -3  -6  -4    0.30    0.90
  -3   6  -5    0.30    0.50
  -3   6  -5   -0.70    1.10
  -3   6  -5    0.60    0.50
   3  -6   5    1.10    1.80
   3  -6   5    0.80    0.50
   3  -6   5    0.60    0.60
   3   6   5    0.60    0.60
   3   6   5    0.00    1.00
  -3  -6  -5    0.00    0.30
  -3  -6  -5   -0.30    0.90
  -3   7   6    0.30    0.30
  -3   7   6    0.40    1.00
   3  -7  -6    0.00    0.30
   3  -7  -6   -0.30    0.50
  -3   7   5    6.70    5.70
  -3   7   5    1.00    0.60
  -3   7   5    2.80    1.70
  -3   7   5    1.20    1.50
   3  -7  -5    8.10    6.50
   3  -7  -5    1.30    0.80
   3  -7  -5    2.30    1.20
   3  -7  -5    2.10    1.30
  -3   7   4    4.50    3.60
  -3   7   4   10.60    4.00
  -3   7   4   14.40    3.80
  -3   7   4   14.60    5.40
  -3   7   4   12.50    4.30
   3  -7  -4   17.10    4.50
   3  -7  -4    9.90    7.00
   3  -7  -4    9.20    3.50
   3  -7  -4   15.10    5.00
   3  -7  -4   10.90    4.00
  -3   7   3  115.39   97.49
  -3   7   3    1.10    0.50
   3  -7  -3  157.98  133.09
   3  -7  -3    1.80    0.50
   3   7  -3    3.80    1.60
  -3  -7   3    3.30    1.40
  -3   7   2  183.88   69.09
  -3   7   2  635.64  516.85
  -3   7   2  170.78   57.39
   3  -7  -2  223.28   83.89
   3  -7  -2  748.43  608.64
   3  -7  -2  104.69   35.20
   3   7  -2  187.78   65.49
  -3  -7   2  186.78   64.89
  -3   7   1   28.00   12.90
   3  -7  -1   27.20   12.50
   3   7  -1   44.10   13.70
  -3  -7   1   45.60   14.10
   3   7   0    1.50    0.50
  -3  -7   0    1.00    0.50
  -3   7  -1    2.70    1.40
  -3   7  -1   10.30    5.80
   3  -7   1   14.30    7.30
   3  -7   1    1.20    2.00
   3   7   1    5.40    1.80
   3   7   1    6.20    2.80
  -3  -7  -1    5.50    1.90
  -3  -7  -1    6.20    2.70
  -3   7  -2   64.59   24.20
   3  -7   2   67.19   25.10
   3   7   2   86.99   33.60
   3   7   2  258.27  256.57
   3   7   2   67.69   23.40
  -3  -7  -2  237.28  235.68
  -3  -7  -2   63.49   22.00
  -3  -7  -2   80.69   31.20
  -3   7  -3   16.90    5.80
  -3   7  -3   10.20    3.70
   3  -7   3    8.20    3.10
   3  -7   3   16.90    5.90
   3   7   3   34.60   30.30
   3   7   3   13.60    3.60
   3   7   3   17.50    5.20
   3   7   3   12.40    4.70
  -3  -7  -3   34.70   30.30
  -3  -7  -3   14.60    3.90
  -3  -7  -3   24.50    8.70
  -3  -7  -3   16.40    4.90
  -3   7  -4    7.80    2.60
  -3   7  -4    6.00    2.00
   3  -7   4    8.30    2.80
   3  -7   4    5.30    1.90
   3   7   4   10.90    3.50
   3   7   4    9.30    6.70
   3   7   4    7.50    2.90
   3   7   4    8.40    3.30
  -3  -7  -4   16.10   11.10
  -3  -7  -4    7.10    2.80
  -3  -7  -4   14.20    4.70
  -3   7  -5    0.10    0.60
  -3   7  -5    0.60    0.50
   3  -7   5    0.50    1.60
   3  -7   5    0.60    0.50
   3  -7   5    0.00    0.50
   3   7   5    0.70    0.60
   3   7   5   -0.40    1.10
  -3  -7  -5    0.00    0.30
  -3  -7  -5   -0.30    0.90
  -3   8   6    0.40    0.30
  -3   8   6    0.60    1.00
   3  -8  -6    0.50    0.40
   3  -8  -6   -0.20    0.50
  -3   8   5    0.10    0.40
  -3   8   5   10.70    8.70
  -3   8   5    0.70    1.30
  -3   8   5    1.20    1.50
   3  -8  -5    0.80    1.00
   3  -8  -5   18.60   14.60
   3  -8  -5    1.30    0.80
   3  -8  -5   -0.10    0.50
  -3   8   4   11.70    8.30
  -3   8   4    2.20    1.80
  -3   8   4    0.60    0.50
  -3   8   4    2.90    1.80
  -3   8   4    0.90    1.00
   3  -8  -4    1.10    0.50
   3  -8  -4    5.30    4.00
   3  -8  -4    2.50    1.30
   3  -8  -4    1.40    0.80
   3  -8  -4    2.20    1.60
  -3   8   3   15.70    5.60
  -3   8   3   72.49   61.19
  -3   8   3    0.80    0.70
  -3   8   3    3.00    1.60
   3  -8  -3   74.59   62.89
   3  -8  -3   16.00    5.60
   3  -8  -3    2.10    0.80
   3  -8  -3    3.80    1.50
  -3   8   2  386.16  383.36
  -3   8   2  431.16  166.48
  -3   8   2  483.05  162.18
   3  -8  -2  398.66  153.88
   3  -8  -2  443.16  440.06
   3  -8  -2  473.65  158.98
   3   8  -2  424.56  146.99
  -3  -8   2  300.77  103.99
  -3   8   1  289.07  131.49
   3  -8  -1  267.17  121.49
   3   8  -1  168.48   51.69
  -3  -8   1  154.88   47.40
   3   8   0   46.10   14.50
   3   8   0   40.50   12.40
  -3  -8   0   46.00   14.50
  -3  -8   0   53.09   16.20
  -3   8  -1  723.53  224.28
  -3   8  -1  708.83  322.17
   3  -8   1  635.34  288.57
   3  -8   1  477.95  148.19
   3   8   1  652.83  205.08
   3   8   1  543.55  218.98
  -3  -8  -1  822.42  258.27
  -3  -8  -1  587.54  236.58
  -3   8  -2  117.09   45.80
  -3   8  -2  102.69   38.40
   3  -8   2  119.89   44.80
   3  -8   2  129.09   50.49
   3   8   2   66.89   66.49
   3   8   2   86.19   26.00
   3   8   2   58.79   22.70
   3   8   2   83.79   29.00
  -3  -8  -2   42.50   42.30
  -3  -8  -2  134.29   40.70
  -3  -8  -2   83.59   28.90
  -3  -8  -2   75.39   29.10
  -3   8  -3    8.50    3.20
  -3   8  -3    7.00    2.60
   3  -8   3   11.30    4.10
   3  -8   3    4.60    1.90
   3   8   3   46.20   31.50
   3   8   3    7.60    2.10
   3   8   3    5.70    2.20
   3   8   3    6.80    2.90
  -3  -8  -3   49.70   33.80
  -3  -8  -3    6.10    1.90
  -3  -8  -3    6.10    2.40
  -3  -8  -3    5.20    2.00
  -3   8  -4   44.80   13.90
  -3   8  -4   10.20    3.50
   3  -8   4   12.90    4.30
   3  -8   4   38.00   11.80
   3   8   4    8.90    2.90
   3   8   4    8.80    3.30
   3   8   4   13.10    4.40
  -3  -8  -4   12.40    4.20
  -3  -8  -4    7.00    2.60
  -3   8  -5    0.30    0.60
  -3   8  -5    2.30    0.80
   3  -8   5    0.60    0.60
   3  -8   5    1.60    0.70
   3   8   5    0.50    0.50
   3   8   5    1.00    1.10
  -3  -8  -5   -0.10    0.20
  -3  -8  -5   -0.10    0.90
  -3   9   6    0.30    0.30
  -3   9   6    0.70    1.10
   3  -9  -6    0.10    0.40
  -3   9   5    8.20    6.70
  -3   9   5   -0.30    0.40
  -3   9   5    1.60    1.30
  -3   9   5   -0.20    1.40
   3  -9  -5    7.10    5.70
   3  -9  -5    0.70    0.60
   3  -9  -5    1.30    0.80
   3  -9  -5    2.40    1.30
  -3   9   4    3.50    1.90
  -3   9   4    0.40    0.50
  -3   9   4   22.60   16.80
  -3   9   4    3.90    2.00
  -3   9   4    1.60    1.00
   3  -9  -4    0.70    0.50
   3  -9  -4   31.10   22.80
   3  -9  -4    1.10    0.70
   3  -9  -4    3.90    1.90
   3  -9  -4    5.10    2.00
  -3   9   3   17.50    6.20
  -3   9   3   59.49   50.19
  -3   9   3   42.30   13.80
  -3   9   3   25.30    8.80
   3  -9  -3   87.39   73.59
   3  -9  -3   23.30    8.10
   3  -9  -3   18.80    6.50
  -3   9   2  299.47  297.17
  -3   9   2   32.30   10.90
   3  -9  -2   37.00   12.40
   3  -9  -2  267.17  265.47
   3   9  -2   24.50   10.30
  -3  -9   2   28.60   10.60
   3   9  -1   93.19   28.90
  -3  -9   1   88.39   27.30
  -3   9   0    3.90    2.70
  -3   9   0    2.70    1.30
   3  -9   0    3.60    2.00
   3  -9   0   -0.60    1.90
   3   9   0    3.70    1.50
  -3  -9   0    2.40    1.10
  -3   9  -1  144.69   45.10
  -3   9  -1   64.39   26.10
   3  -9   1   80.99   32.60
   3  -9   1  114.59   35.80
   3   9   1  107.99   29.30
   3   9   1  118.49   39.80
  -3  -9  -1  103.79   28.20
  -3  -9  -1  107.29   36.00
  -3   9  -2    1.30    1.00
  -3   9  -2   17.70    7.70
   3  -9   2   14.70    6.20
   3  -9   2    4.80    2.20
   3   9   2    2.50    1.20
   3   9   2  291.07  245.08
   3   9   2    4.00    1.90
   3   9   2    1.20    0.60
  -3  -9  -2  298.47  251.17
  -3  -9  -2    0.20    0.50
  -3  -9  -2    3.40    1.50
  -3  -9  -2    1.40    0.90
  -3   9  -3    6.20    2.40
   3  -9   3    7.20    2.80
   3   9   3    9.50    2.60
   3   9   3    9.50    6.60
   3   9   3   14.50    5.00
  -3  -9  -3    6.50    4.50
  -3  -9  -3   11.10    3.90
  -3  -9  -3    5.60    1.80
  -3   9  -4    4.00    2.00
  -3   9  -4    2.90    1.30
   3  -9   4    8.20    3.30
   3  -9   4    2.30    1.10
   3   9   4    5.50    1.70
   3   9   4    3.20    2.60
   3   9   4    3.80    2.00
   3   9   4   11.30    4.00
  -3  -9  -4    3.80    2.80
  -3  -9  -4    8.90    3.20
  -3  -9  -4    5.80    2.10
  -3   9  -5    0.50    0.60
  -3   9  -5    1.40    0.70
   3  -9   5    0.40    0.60
   3  -9   5    2.40    0.80
   3   9   5    0.40    0.40
   3   9   5    0.80    1.10
  -3  -9  -5    0.30    0.30
  -3  -9  -5    0.10    0.90
  -3  10   6    0.10    0.30
  -3  10   5    7.00    2.60
  -3  10   5    2.80    1.00
  -3  10   5    8.90    6.50
  -3  10   5    4.90    2.40
  -3  10   5    1.50    1.50
   3 -10  -5    4.10    1.30
   3 -10  -5   13.90    9.90
   3 -10  -5    1.40    0.80
   3 -10  -5    6.40    2.30
   3 -10  -5    5.20    2.20
  -3  10   4   12.40    9.40
  -3  10   4    9.70    3.50
  -3  10   4   15.40    4.90
  -3  10   4    9.50    3.40
  -3  10   4   20.60    6.40
   3 -10  -4   28.30    8.80
   3 -10  -4   11.30    8.40
   3 -10  -4   10.70    3.60
   3 -10  -4   20.30    6.30
   3 -10  -4   10.10    3.60
  -3  10   3   50.59   42.80
  -3  10   3   17.60    5.90
  -3  10   3   28.50    9.90
  -3  10   3   20.30    7.80
   3 -10  -3   32.20   27.20
   3 -10  -3   13.70    4.60
   3 -10  -3   19.50    7.30
   3 -10  -3   41.20   14.20
  -3  10   2 1639.84 1627.84
  -3  10   2   74.29   28.90
   3 -10  -2 1538.65 1527.45
   3 -10  -2   61.59   23.90
  -3  10   1    6.80    2.20
   3 -10  -1    5.50    2.30
  -3  10   0   43.40   19.90
  -3  10   0   58.69   18.30
   3 -10   0   44.90   20.60
   3 -10   0   48.50   15.10
   3  10   0   44.30   13.60
  -3 -10   0   50.09   15.40
  -3  10  -1    2.10    1.10
   3 -10   1    4.20    1.60
   3  10   1    2.80    1.30
  -3 -10  -1    1.40    0.90
  -3  10  -2   36.40   14.30
  -3  10  -2    7.70    4.40
   3 -10   2   12.90    5.40
   3 -10   2   43.20   17.00
   3  10   2  455.55  383.36
   3  10   2    9.30    2.90
   3  10   2   22.00    7.70
  -3 -10  -2  532.85  448.26
  -3 -10  -2   11.50    4.10
  -3 -10  -2    8.40    2.80
  -3  10  -3    4.20    1.80
  -3  10  -3    6.20    3.70
   3 -10   3   13.00    5.60
   3 -10   3    1.30    1.00
   3  10   3   30.00   20.40
   3  10   3    2.90    0.90
   3  10   3    6.00    2.70
  -3 -10  -3   32.10   21.80
  -3 -10  -3    5.40    2.20
  -3 -10  -3    2.20    1.10
  -3  10  -4    4.10    2.40
  -3  10  -4   13.10    4.40
   3 -10   4    3.70    2.30
   3 -10   4   13.10    4.40
   3  10   4    4.30    3.60
   3  10   4    8.60    2.60
   3  10   4   11.60    3.30
   3  10   4    7.00    2.80
  -3 -10  -4    1.80    1.70
  -3 -10  -4    7.70    2.70
  -3 -10  -4    8.10    2.90
  -3 -10  -4    8.00    2.30
  -3  10  -5    0.90    0.70
  -3  10  -5   -0.30    0.60
   3 -10   5   -0.20    0.70
   3 -10   5   -0.20    0.40
   3  10   5    0.20    0.30
   3  10   5    0.20    1.00
  -3 -10  -5    0.50    0.40
  -3 -10  -5    0.60    0.80
  -3  11   5    3.70    1.20
  -3  11   5    3.50    2.80
  -3  11   5    2.30    1.40
  -3  11   5    3.20    2.00
   3 -11  -5    3.70    1.30
   3 -11  -5    8.50    6.00
   3 -11  -5    3.60    1.20
   3 -11  -5    3.70    1.60
   3 -11  -5    3.50    1.70
  -3  11   4   22.40   16.40
  -3  11   4   15.50    5.40
  -3  11   4   13.80    4.30
  -3  11   4    8.80    3.20
  -3  11   4   20.80    6.50
   3 -11  -4   12.00    3.80
   3 -11  -4   27.70   20.20
   3 -11  -4   13.00    4.30
   3 -11  -4   17.80    5.50
   3 -11  -4   15.60    5.40
  -3  11   3   29.30    8.60
  -3  11   3   31.40   10.50
  -3  11   3   30.30   11.40
   3 -11  -3   30.20   10.10
   3 -11  -3   29.10   10.90
   3 -11  -3   34.60   10.10
  -3  11   2   66.39   65.99
  -3  11   2   37.80   15.00
   3 -11  -2  103.49  102.79
   3 -11  -2   28.50    9.00
   3 -11  -2   36.50   14.20
  -3  11   1  154.18   47.80
   3 -11  -1  153.48   47.60
   3  11  -1   41.00   13.30
  -3 -11   1   29.70    9.60
  -3  11   0    1.30    2.50
  -3  11   0    1.30    0.80
   3 -11   0    2.90    3.60
   3 -11   0    3.10    1.30
   3  11   0    3.20    2.20
  -3 -11   0    2.40    1.50
  -3  11  -1   48.30   15.10
  -3  11  -1   31.20   13.00
   3 -11   1   60.59   19.00
   3 -11   1   29.00   12.00
   3  11   1   68.29   23.00
   3  11   1   67.99   18.50
  -3 -11  -1   60.59   16.50
  -3 -11  -1   60.89   20.50
  -3 -11  -1   99.09   34.20
  -3  11  -2    1.70    1.20
  -3  11  -2    7.00    4.30
   3 -11   2    8.10    3.90
   3 -11   2    2.40    1.40
   3  11   2    1.30    1.60
   3  11   2    1.40    1.10
  -3 -11  -2    2.00    1.30
  -3 -11  -2    0.80    0.80
  -3  11  -3   11.80    5.40
  -3  11  -3   10.00    3.90
   3 -11   3    7.00    3.50
   3 -11   3    7.10    2.70
   3  11   3    8.90    2.40
   3  11   3   10.80    7.40
   3  11   3   18.60    6.70
  -3 -11  -3   16.40   11.20
  -3 -11  -3   14.20    5.10
  -3 -11  -3    8.50    2.60
  -3  11  -4    4.20    2.80
  -3  11  -4    2.70    1.40
   3 -11   4    7.60    3.60
   3 -11   4    7.10    2.50
   3  11   4    3.60    1.20
   3  11   4   11.70    9.20
   3  11   4    4.30    1.40
   3  11   4    1.70    1.50
  -3 -11  -4    2.80    1.40
  -3 -11  -4   12.90   10.10
  -3 -11  -4    3.80    1.30
  -3 -11  -4    2.80    1.50
  -3  11  -5   -0.20    0.60
  -3  11  -5    0.40    0.70
   3 -11   5    0.60    0.70
   3 -11   5    0.20    0.50
   3  11   5    0.70    0.50
   3  11   5    0.80    1.00
  -3 -11  -5    0.60    0.40
  -3 -11  -5    1.40    1.00
  -3  12   5    1.70    0.70
  -3  12   5    1.50    1.40
  -3  12   5    2.20    1.30
  -3  12   5    2.70    1.80
   3 -12  -5    2.80    1.00
   3 -12  -5    1.10    1.00
   3 -12  -5    1.70    0.80
   3 -12  -5    3.30    1.40
   3 -12  -5    3.80    1.70
  -3  12   4    1.00    0.80
  -3  12   4   17.20   12.60
  -3  12   4    2.10    1.30
   3 -12  -4   28.20   20.60
   3 -12  -4    3.00    1.30
   3 -12  -4    1.00    0.50
  -3  12   3   10.30    3.50
  -3  12   3   45.20   39.40
  -3  12   3    7.90    2.60
  -3  12   3   14.30    5.60
   3 -12  -3   55.29   48.10
   3 -12  -3   12.00    4.00
   3 -12  -3    7.40    2.40
   3 -12  -3   12.40    4.70
  -3  12   2   43.00   17.00
  -3  12   2    3.90    1.70
   3 -12  -2    3.30    1.50
  -3  12   1    0.70    0.60
   3 -12  -1    2.40    1.10
  -3  12   0    7.10    2.40
   3 -12   0    9.40    3.10
   3  12   0   12.20    5.50
  -3 -12   0   15.70    6.10
  -3  12  -1   99.49   31.10
  -3  12  -1   65.79   26.50
   3 -12   1   87.69   27.40
   3 -12   1   80.19   32.40
   3  12   1   60.19   20.30
   3  12   1   65.09   17.70
   3  12   1  109.79   37.90
  -3 -12  -1   76.79   20.90
  -3 -12  -1   61.89   20.80
  -3 -12  -1   68.19   23.50
  -3  12  -2    3.80    2.00
  -3  12  -2    7.30    4.50
   3 -12   2    5.30    3.20
   3 -12   2    4.60    2.20
   3  12   2    9.40    3.20
   3  12   2    2.80    2.30
   3  12   2    5.30    2.30
  -3 -12  -2    8.20    2.90
  -3 -12  -2    7.20    2.90
  -3 -12  -2    2.90    1.60
  -3  12  -3    4.80    3.70
  -3  12  -3   11.80    4.60
   3 -12   3    8.70    3.80
   3 -12   3   10.90    4.10
   3  12   3   15.80   10.70
   3  12   3   10.40    3.30
   3  12   3    8.50    3.00
   3  12   3   10.40    3.80
  -3 -12  -3   24.10   16.40
  -3 -12  -3    8.40    3.00
  -3 -12  -3    8.30    2.90
  -3 -12  -3   12.20    4.20
  -3  12  -4    0.40    2.50
  -3  12  -4    2.70    1.50
   3 -12   4    1.80    1.80
   3 -12   4    3.20    1.30
   3  12   4   26.00   20.30
   3  12   4    1.60    0.70
   3  12   4    2.70    1.10
   3  12   4    1.00    1.40
  -3 -12  -4   29.80   23.20
  -3 -12  -4    1.50    1.20
  -3 -12  -4    1.50    1.00
  -3 -12  -4    4.20    1.30
  -3  12  -5    1.00    0.70
  -3  12  -5    1.10    0.70
   3 -12   5    0.90    0.70
   3 -12   5   -0.10    0.40
   3  12   5    0.20    0.30
   3  12   5   -0.20    0.80
  -3 -12  -5    0.30    0.20
  -3 -12  -5   -0.40    0.70
  -3  13   5    0.90    1.00
  -3  13   5    1.80    1.50
  -3  13   5   -0.10    1.20
  -3  13   5    0.30    0.40
   3 -13  -5    1.50    0.70
   3 -13  -5    1.10    1.00
   3 -13  -5    1.00    0.90
   3 -13  -5    0.10    0.50
   3 -13  -5    0.40    0.80
  -3  13   4    9.70    7.20
  -3  13   4    5.00    2.10
  -3  13   4    0.60    0.70
  -3  13   4   -0.30    1.00
  -3  13   4    0.40    0.30
   3 -13  -4    0.10    0.30
   3 -13  -4    6.10    4.50
   3 -13  -4    0.90    0.70
   3 -13  -4    0.30    0.30
   3 -13  -4    5.70    2.20
  -3  13   3   43.30   37.70
  -3  13   3   26.80    8.00
  -3  13   3   28.90    9.90
  -3  13   3   20.60    7.90
  -3  13   3   45.90   15.30
   3 -13  -3   38.10   12.70
   3 -13  -3   96.59   84.09
   3 -13  -3   31.80   11.90
   3 -13  -3   28.80    9.90
   3 -13  -3   27.30    8.00
  -3  13   1   62.19   19.40
   3 -13  -1   99.19   30.90
   3  13   0    5.50    3.60
  -3  13  -1   59.79   18.80
  -3  13  -1   24.70    9.60
   3 -13   1   57.99   18.10
   3 -13   1   23.00    9.40
   3  13   1   36.10   12.50
   3  13   1   35.90   10.80
   3  13   1   47.90   16.60
  -3 -13  -1   42.80   12.90
  -3 -13  -1   36.40   12.60
  -3 -13  -1   35.60   12.30
  -3  13  -2   23.60   10.20
  -3  13  -2    6.10    2.60
   3 -13   2   13.10    5.90
   3 -13   2    4.20    1.80
   3  13   2    5.60    1.90
   3  13   2   19.40    7.40
  -3 -13  -2    4.10    1.60
  -3 -13  -2   19.00    7.20
  -3  13  -3    5.00    4.20
  -3  13  -3    3.40    1.70
   3 -13   3    5.10    3.00
   3 -13   3    4.70    1.80
   3  13   3    1.60    0.70
   3  13   3   10.40    7.60
   3  13   3    3.00    1.40
  -3 -13  -3   11.60    8.50
  -3 -13  -3    2.50    1.20
  -3 -13  -3    0.90    1.00
  -3  13  -4    1.40    1.20
  -3  13  -4    0.10    2.10
   3 -13   4    0.90    1.50
   3 -13   4    1.30    0.90
   3  13   4    3.50    2.80
   3  13   4    0.80    0.50
   3  13   4    1.30    0.80
   3  13   4    0.40    1.20
  -3 -13  -4    1.80    1.50
  -3 -13  -4    0.40    0.90
  -3 -13  -4    2.00    1.10
  -3 -13  -4    0.20    0.60
  -3  13  -5   -0.10    0.60
  -3  13  -5   -0.30    0.60
   3 -13   5    1.00    0.60
   3 -13   5    1.40    0.60
   3  13   5    0.30    0.30
   3  13   5    1.00    0.90
  -3 -13  -5    0.80    0.50
  -3 -13  -5    0.00    0.70
  -3  14   5    1.50    0.90
  -3  14   5    3.30    2.10
  -3  14   5    0.40    1.10
  -3  14   5    0.80    0.50
   3 -14  -5    1.50    0.70
   3 -14  -5    3.30    2.00
   3 -14  -5    1.50    0.80
   3 -14  -5    1.10    0.50
   3 -14  -5    0.90    0.80
  -3  14   4    2.90    1.20
  -3  14   4    0.70    1.10
  -3  14   4   29.30   20.10
  -3  14   4    1.50    1.30
  -3  14   4    2.40    0.80
   3 -14  -4    4.30    1.40
   3 -14  -4   37.60   25.80
   3 -14  -4    1.00    0.70
   3 -14  -4    3.00    1.00
   3 -14  -4    2.50    1.30
  -3  14   3   11.00    3.60
  -3  14   3   10.00    2.60
  -3  14   3   37.10   25.20
  -3  14   3   11.90    4.40
  -3  14   3   10.90    3.90
   3 -14  -3   15.80    5.70
   3 -14  -3   62.49   42.50
   3 -14  -3   15.90    4.80
   3 -14  -3   14.90    5.20
  -3  14   2    6.40    2.60
   3 -14  -2    4.10    1.80
  -3  14   0   49.70   15.60
   3 -14   0   57.29   17.90
  -3  14  -1    4.30    2.20
  -3  14  -1    7.50    4.30
   3 -14   1   -1.20    3.70
   3 -14   1    3.60    1.80
   3  14   1    1.10    0.40
   3  14   1    6.00    3.00
  -3 -14  -1    1.00    0.40
  -3 -14  -1   23.70    8.30
  -3 -14  -1    3.10    1.80
  -3  14  -2   10.80    4.10
  -3  14  -2    3.90    3.70
   3 -14   2    6.70    2.60
   3 -14   2    6.60    4.10
   3  14   2    6.30    2.70
   3  14   2   18.50    6.20
  -3 -14  -2   16.10    5.50
  -3 -14  -2    6.80    2.70
  -3  14  -3    5.90    2.40
  -3  14  -3   11.80    5.90
   3 -14   3   10.70    4.80
   3 -14   3    8.50    3.00
   3  14   3   11.00    3.50
   3  14   3   17.80   13.00
   3  14   3    7.80    2.90
   3  14   3    7.80    3.00
  -3 -14  -3    7.60    2.70
  -3 -14  -3   19.80   14.40
  -3 -14  -3    6.00    2.20
  -3 -14  -3   10.80    3.60
  -3  14  -4    0.60    0.90
  -3  14  -4    1.10    2.20
   3 -14   4   -0.20    1.30
   3 -14   4    0.10    0.70
   3  14   4   11.20    7.90
   3  14   4    0.20    0.40
   3  14   4    2.10    1.00
   3  14   4    1.10    1.30
  -3 -14  -4    9.80    6.90
  -3 -14  -4    0.00    0.80
  -3 -14  -4    1.30    0.90
  -3 -14  -4    0.90    0.60
  -3  14  -5    0.40    0.80
  -3  14  -5    0.70    0.70
   3 -14   5   -0.30    0.50
   3 -14   5    1.10    0.50
   3  14   5    0.90    0.90
  -3 -14  -5    0.70    0.70
  -3  15   5    3.70    2.30
  -3  15   5    1.60    0.60
  -3  15   5    0.80    1.20
   3 -15  -5    5.70    3.50
   3 -15  -5    1.60    0.70
   3 -15  -5    1.60    0.80
   3 -15  -5    4.70    1.70
  -3  15   4    1.80    0.70
  -3  15   4   16.20   11.10
  -3  15   4    0.80    1.20
  -3  15   4    3.80    1.70
   3 -15  -4    0.40    0.90
   3 -15  -4   16.50   11.30
   3 -15  -4    0.80    0.70
   3 -15  -4    1.40    0.60
  -3  15   3   32.70   22.30
  -3  15   3    3.20    2.90
   3 -15  -3   37.10   25.20
   3 -15  -3    4.50    2.30
  -3  15   1   40.30   15.90
   3 -15  -1   27.30   10.80
  -3  15  -1   17.70    7.90
  -3  15  -1   18.10    7.40
   3 -15   1   17.40    7.00
   3  15   1   25.20    7.60
   3  15   1   10.40    4.70
  -3 -15  -1   26.80    8.10
  -3  15  -2   11.80    4.50
  -3  15  -2   14.00    6.80
   3 -15   2   17.00    8.10
   3 -15   2    8.80    3.30
   3  15   2    9.80    3.30
   3  15   2   12.70    5.00
  -3 -15  -2    9.90    3.40
  -3 -15  -2   14.70    5.60
  -3  15  -3   54.09   17.40
  -3  15  -3   36.20   13.20
   3 -15   3   38.00   13.20
   3 -15   3   53.69   17.00
   3  15   3   47.50   14.60
   3  15   3   26.30   19.20
   3  15   3   39.40   13.20
   3  15   3   45.50   14.90
  -3 -15  -3   55.69   18.60
  -3 -15  -3   37.60   27.40
  -3 -15  -3   49.80   16.20
  -3 -15  -3   59.69   18.50
  -3  15  -4    1.30    1.10
  -3  15  -4    1.70    2.40
   3 -15   4    1.10    1.40
   3 -15   4    0.60    0.80
   3  15   4    4.50    3.20
   3  15   4    2.80    1.20
   3  15   4    2.70    1.60
  -3 -15  -4    5.00    3.60
  -3 -15  -4    2.00    0.80
  -3 -15  -4    3.90    1.50
   3 -15   5    0.20    0.50
   3  15   5    0.80    0.50
  -3 -15  -5    2.30    1.30
  -3  16   5    0.10    0.30
  -3  16   5    3.40    2.10
  -3  16   5    2.00    0.90
  -3  16   5    2.80    1.40
   3 -16  -5    1.90    0.60
   3 -16  -5    3.40    2.10
   3 -16  -5    2.80    1.10
   3 -16  -5    0.10    0.40
  -3  16   4    4.20    3.00
  -3  16   4    1.30    1.40
  -3  16   4    0.90    0.40
  -3  16   4    2.30    1.50
  -3  16   4    0.40    0.30
   3 -16  -4    1.80    0.60
   3 -16  -4    4.10    2.90
   3 -16  -4    1.90    0.90
   3 -16  -4    0.20    0.40
   3 -16  -4    1.30    1.00
  -3  16   3   71.99   48.90
  -3  16   3   48.90   17.00
  -3  16   3   83.29   29.60
  -3  16   3   55.49   19.30
   3 -16  -3   97.69   66.29
   3 -16  -3   54.89   18.70
   3 -16  -3   62.29   21.60
   3 -16  -3   59.39   21.20
  -3  16   2    2.00    1.00
   3 -16  -2    5.60    2.10
  -3  16   1   24.70    9.80
   3 -16  -1   28.50   11.30
  -3  16   0    7.80    3.40
   3 -16   0    9.60    4.00
  -3  16  -1   35.80   14.30
   3 -16   1   30.50   12.10
  -3  16  -2    3.70    2.20
  -3  16  -2    6.00    4.50
   3 -16   2    5.70    2.50
   3 -16   2   11.00    6.00
   3  16   2   13.30    4.80
  -3 -16  -2   18.70    6.50
  -3  16  -3   20.70    6.90
  -3  16  -3    9.50    5.40
   3 -16   3    3.50    3.40
   3 -16   3   22.20    7.10
   3  16   3   12.90    4.00
   3  16   3   14.80    4.80
  -3 -16  -3    3.10    2.20
  -3 -16  -3   13.80    4.50
  -3 -16  -3   17.10    5.30
  -3  16  -4   -2.20    2.10
  -3  16  -4    0.10    0.80
   3 -16   4    1.20    1.40
   3 -16   4    1.30    1.00
   3  16   4    7.60    5.40
   3  16   4    5.60    1.80
   3  16   4    0.50    1.20
  -3 -16  -4    8.80    6.20
  -3 -16  -4    7.20    2.20
  -3 -16  -4   -0.10    0.60
  -3  17   5   -0.60    0.60
  -3  17   5    0.10    0.20
  -3  17   5    0.20    1.00
  -3  17   5    0.90    0.60
   3 -17  -5    0.20    0.40
   3 -17  -5    1.40    0.60
   3 -17  -5    0.70    0.40
  -3  17   4    3.70    1.60
  -3  17   4    4.70    3.80
  -3  17   4    1.50    0.70
  -3  17   4    1.70    1.50
   3 -17  -4    1.50    0.90
   3 -17  -4    4.70    3.70
   3 -17  -4    0.60    0.60
   3 -17  -4    1.50    0.90
  -3  17   3    2.10    1.00
  -3  17   3    7.30    4.00
  -3  17   3    2.60    1.60
   3 -17  -3    3.50    2.10
   3 -17  -3   50.99   37.10
   3 -17  -3    5.10    1.90
   3 -17  -3    3.20    1.30
  -3  17   2    0.00    0.90
   3 -17  -2    1.20    1.20
  -3  17   1    1.00    1.20
   3 -17  -1    2.40    1.60
  -3  17  -1    1.50    1.40
   3 -17   1    2.70    1.50
  -3  17  -2   63.59   23.00
  -3  17  -2   49.80   18.10
   3 -17   2   44.40   16.50
   3 -17   2   57.09   20.50
   3  17   2   59.69   15.40
   3  17   2   57.69   20.00
  -3 -17  -2   70.29   18.20
  -3 -17  -2   56.89   19.70
  -3  17  -3    1.50    3.10
  -3  17  -3    4.00    2.10
   3 -17   3    2.60    3.80
   3 -17   3    2.40    1.50
   3  17   3   -1.00    1.90
   3  17   3    1.60    0.70
   3  17   3    0.80    1.30
  -3 -17  -3    1.60    0.90
  -3 -17  -3    4.70    1.60
  -3 -17  -3    2.10    1.30
  -3  17  -4    2.30    1.20
  -3  17  -4    2.50    2.20
   3 -17   4    0.60    1.30
   3 -17   4    6.80    2.10
   3  17   4    3.10    1.90
   3  17   4    4.30    1.60
   3  17   4    1.60    1.00
  -3 -17  -4    0.90    0.60
  -3 -17  -4    3.80    1.40
  -3 -17  -4    4.30    1.60
  -3  18   5    1.20    0.70
  -3  18   5    1.00    0.40
  -3  18   5    0.50    1.20
  -3  18   5    0.40    0.40
   3 -18  -5    1.30    0.50
   3 -18  -5    2.30    0.90
  -3  18   4    1.40    1.20
  -3  18   4    9.00    7.00
  -3  18   4    0.70    0.70
   3 -18  -4    7.80    6.10
   3 -18  -4    2.40    1.30
   3 -18  -4    0.60    0.70
  -3  18   3    0.50    3.00
  -3  18   2   77.79   26.70
   3 -18  -2   80.79   27.70
  -3  18   1    3.40    1.70
   3 -18  -1    4.60    2.00
  -3  18   0   52.79   18.30
   3 -18   0   46.00   15.80
  -3  18  -1    0.90    1.20
   3 -18   1    1.10    1.30
  -3  18  -2    0.20    1.80
  -3  18  -2    1.10    5.20
   3 -18   2   -0.30    1.50
   3  18   2    0.30    0.20
   3  18   2   15.00    5.40
  -3 -18  -2    0.40    0.30
  -3 -18  -2   19.80    6.90
  -3  18  -3    0.30    1.30
  -3  18  -3    4.60    4.00
   3 -18   3    2.70    3.90
   3 -18   3    0.60    1.30
   3  18   3    0.30    0.40
   3  18   3   -0.10    2.10
   3  18   3    0.00    1.20
  -3 -18  -3    0.80    0.70
  -3 -18  -3    2.60    1.10
  -3 -18  -3    1.40    1.20
  -3  18  -4    0.40    1.60
  -3  18  -4    0.70    0.90
   3 -18   4    0.60    1.00
   3 -18   4    2.50    1.30
   3  18   4    1.60    1.10
   3  18   4    5.90    2.10
  -3 -18  -4    0.80    0.60
  -3 -18  -4    2.70    1.10
  -3  19   5    1.50    0.60
  -3  19   5    3.20    0.70
  -3  19   5    2.40    1.60
   3 -19  -5    5.20    1.00
   3 -19  -5    4.70    1.60
  -3  19   4    4.80    2.10
  -3  19   4    1.20    0.40
  -3  19   4   -0.20    0.90
  -3  19   4    1.60    1.70
   3 -19  -4    0.70    0.30
   3 -19  -4    2.30    1.10
   3 -19  -4    3.90    1.90
   3 -19  -4    1.00    0.70
  -3  19   3    1.10    1.10
   3 -19  -3    1.20    1.30
  -3  19   2    9.20    3.70
   3 -19  -2    3.70    2.00
  -3  19   1   12.00    4.50
   3 -19  -1   14.90    5.30
  -3  19   0    2.50    1.70
   3 -19   0    0.30    1.10
  -3  19  -1   33.20   12.30
   3 -19   1   26.40    9.70
  -3  19  -2   10.60    4.30
   3 -19   2   16.10    5.50
   3  19   2   14.00    4.30
   3  19   2   35.80   11.70
  -3 -19  -2   15.00    4.70
  -3 -19  -2   34.60   11.20
  -3  19  -3    2.40    4.00
   3 -19   3    0.80    4.10
   3  19   3    9.70    2.80
   3  19   3    3.50    1.80
   3  19   3    3.10    1.70
  -3 -19  -3    9.80    3.00
  -3 -19  -3    6.80    1.90
  -3 -19  -3    8.00    2.60
  -3  19  -4    1.60    1.20
  -3  19  -4    1.90    1.00
   3 -19   4    0.00    0.80
   3  19   4    4.30    2.70
   3  19   4    1.10    1.10
  -3 -19  -4    4.90    3.00
  -3 -19  -4    1.30    0.80
  -3  20   5    1.50    0.40
  -3  20   5    1.60    1.50
   3 -20  -5    0.70    0.30
   3 -20  -5    1.60    0.90
  -3  20   4    0.50    1.10
  -3  20   4    1.30    1.10
  -3  20   4   17.30    6.20
   3 -20  -4    0.90    0.80
   3 -20  -4    1.20    0.90
   3 -20  -4   11.60    4.00
   3 -20  -4    0.60    1.20
  -3  20   3    2.20    1.40
   3 -20  -3    5.80    2.40
  -3  20   2   21.20    7.90
   3 -20  -2   24.40    9.00
  -3  20   1   24.30    8.60
   3 -20  -1   25.60    9.00
  -3  20   0   14.90    5.70
   3 -20   0   13.90    5.00
  -3  20  -1   25.00    9.50
   3 -20   1   26.70    9.80
  -3  20  -2    8.70    3.80
   3 -20   2   13.90    4.80
   3  20   2   19.00    5.80
   3  20   2   24.00    7.90
  -3 -20  -2   23.00    7.10
  -3 -20  -2   19.90    6.50
  -3  20  -3    2.30    1.90
  -3  20  -3    3.90    3.60
   3 -20   3    3.40    2.00
   3 -20   3    2.20    3.40
   3  20   3    7.20    2.10
   3  20   3    1.20    1.40
  -3 -20  -3    6.40    2.10
  -3 -20  -3    3.60    1.30
  -3  20  -4    0.70    0.90
  -3  20  -4    0.20    0.60
   3 -20   4    0.30    0.70
   3  20   4    2.70    1.70
  -3 -20  -4    1.90    1.20
  -3  21   5   -0.30    1.30
   3 -21  -5    0.20    0.20
   3 -21  -5    1.20    0.80
  -3  21   4   -0.60    1.30
  -3  21   4   17.60   12.40
  -3  21   4    2.10    1.90
  -3  21   4    0.60    0.40
   3 -21  -4   12.20    8.60
   3 -21  -4    3.50    1.40
   3 -21  -4    1.50    1.10
   3 -21  -4    0.80    0.90
  -3  21   3   -0.40    1.20
   3 -21  -3    1.80    1.70
  -3  21   2    2.40    1.70
   3 -21  -2    2.70    1.90
  -3  21   1    0.10    1.50
   3 -21  -1    3.20    2.00
  -3  21   0    1.50    2.10
   3 -21   0    1.70    1.60
  -3  21  -1   28.70   11.00
   3 -21   1   23.80    8.90
  -3  21  -2    0.50    1.90
   3 -21   2    1.80    1.70
   3  21   2    2.50    0.80
   3  21   2    0.70    1.10
  -3 -21  -2    2.80    1.00
  -3 -21  -2    1.30    0.70
  -3  21  -3    0.60    1.30
  -3  21  -3    0.40    3.20
   3 -21   3    0.20    1.30
   3  21   3    0.40    0.30
   3  21   3   -0.40    1.20
  -3 -21  -3    0.20    0.30
  -3 -21  -3    0.80    0.70
  -3  21  -4   -0.20    0.90
   3 -21   4    0.60    0.80
   3  21   4    0.50    1.50
  -3 -21  -4    2.90    1.80
  -3 -21  -4    1.80    1.00
  -3  22   4    2.00    1.30
  -3  22   4    6.50    1.80
  -3  22   4    3.80    1.90
   3 -22  -4    5.60    3.40
   3 -22  -4    2.30    0.90
   3 -22  -4    1.60    1.00
  -3  22   3    0.60    1.40
   3 -22  -3    7.00    3.10
  -3  22   2   10.80    4.10
   3 -22  -2    8.30    3.40
  -3  22   1    1.70    2.10
   3 -22  -1    2.60    2.10
  -3  22   0    7.00    3.90
   3 -22   0    9.80    4.00
  -3  22  -1   17.10    6.40
   3 -22   1   19.10    6.50
  -3  22  -2    0.80    1.90
   3 -22   2    3.00    2.00
   3  22   2    2.20    0.70
  -3 -22  -2    1.20    0.50
  -3 -22  -2    1.90    0.90
  -3  22  -3    0.70    1.30
   3 -22   3    0.60    1.50
   3  22   3    1.70    1.30
  -3 -22  -3    0.80    0.50
  -3 -22  -3    1.70    0.90
  -3  22  -4   -0.40    0.90
   3 -22   4    0.10    0.70
   3  22   4    0.80    1.40
  -3 -22  -4    1.90    0.90
  -3  23   4   -0.40    0.90
  -3  23   4    7.60    2.90
   3 -23  -4   -0.20    0.80
   3 -23  -4    1.50    0.80
  -3  23   3   -0.10    1.60
   3 -23  -3    0.80    2.00
  -3  23   2    0.40    1.40
   3 -23  -2    1.50    2.00
  -3  23   1    1.00    2.00
   3 -23  -1    4.70    2.40
  -3  23   0   -1.00    2.50
   3 -23   0    0.30    1.60
  -3  23  -1   12.20    5.20
   3 -23   1    5.80    3.00
  -3  23  -2    2.90    2.60
   3 -23   2    1.30    2.00
   3  23   2    0.50    0.30
  -3 -23  -2    0.30    0.30
  -3  23  -3    0.80    1.20
   3  23   3    4.10    1.60
  -3 -23  -3    3.00    1.00
  -3  23  -4    0.50    1.00
   3  23   4    0.10    1.40
  -3 -23  -4    1.10    0.80
  -3  24   4    0.20    0.70
  -3  24   4    0.40    1.50
   3 -24  -4    1.40    0.70
  -3  24   3    2.80    2.00
   3 -24  -3    1.40    1.70
  -3  24   2   -0.50    1.30
   3 -24  -2   -0.40    2.00
  -3  24   1    5.70    3.30
   3 -24  -1   10.10    3.90
  -3  24   0   34.70   12.30
   3 -24   0   39.20   12.70
  -3  24  -1   65.49   21.20
   3 -24   1   85.79   26.80
  -3  24  -2   -0.50    2.00
   3 -24   2    3.30    2.50
   3  24   2    7.40    2.20
  -3  24  -3    0.30    0.90
  -3 -24  -3   -0.10    0.20
   3 -25  -4    1.80    0.80
  -3  25   3    0.50    1.80
   3 -25  -3    1.30    1.50
  -3  25   2    1.10    1.60
   3 -25  -2    2.70    2.60
  -3  25   1   10.20    4.40
   3 -25  -1   13.00    4.70
  -3  25   0   -1.00    3.10
   3 -25   0    2.70    1.90
  -3  25  -1   -0.90    2.30
   3 -25   1    0.70    2.10
  -3  25  -2    0.10    1.60
   3 -25   2    0.10    2.00
   3 -26  -4    0.80    0.70
  -3  26   3    0.90    1.40
  -3  26   2   -0.20    1.70
   3 -26  -2    1.10    2.70
  -3  26   1    0.50    2.10
   3 -26  -1    2.00    2.00
  -3  26   0    5.40    4.10
   3 -26   0    2.40    2.00
  -3  26  -1   -0.10    2.40
   3 -26   1    3.00    2.50
  -3  26  -2    0.90    1.70
   3 -26   2    1.40    2.20
  -3  27   3    0.60    1.10
  -3  27   2    1.00    1.90
   3 -27  -2    2.50    2.60
  -3  27   1    1.40    2.50
   3 -27  -1    2.30    2.60
  -3  27   0    2.00    3.60
   3 -27   0    2.70    2.40
  -3  27  -1    0.10    2.90
   3 -27   1    0.60    2.20
  -3  27  -2    0.50    1.10
  -3  28   3   -0.10    0.80
  -3  28   2    0.50    2.00
   3 -28  -2    3.30    2.50
  -3  28   1    0.50    2.40
   3 -28  -1    1.50    2.50
  -3  28   0    1.60    3.50
   3 -28   0   -1.20    2.30
  -3  28  -1    5.60    3.90
   3 -28   1    1.60    2.30
  -3  29   3    0.00    0.70
  -3  29   2    0.80    1.40
   3 -29  -2   -1.10    1.50
  -3  29   1    1.00    2.60
   3 -29  -1    2.70    2.60
  -3  29   0   -1.20    2.90
   3 -29   0    0.60    2.30
  -3  29  -1    5.40    3.30
   3 -29   1    2.00    2.20
  -3  30   3   -0.70    0.80
  -3  30   2    0.00    0.90
   3 -30  -2    0.40    1.00
  -3  30   1    0.70    1.80
   3 -30  -1   -0.10    1.70
  -3  30   0    1.90    2.70
   3 -30   0    2.10    2.10
  -3  30  -1    1.00    2.10
  -3  31   2    0.20    0.80
  -3  31   1    0.50    1.30
   3 -31  -1   -1.00    1.30
  -3  31   0    2.10    2.10
   3 -31   0    0.10    1.40
  -3  31  -1    0.00    1.20
  -3  32   2   -0.50    0.60
  -3  32   1   -0.60    0.90
   3 -32  -1   -0.20    1.00
  -3  32   0   -0.40    1.30
   3 -32   0    0.90    1.10
  -3  33   1   -0.10    0.80
   3 -33  -1    0.20    0.80
  -3  33   0    0.30    1.00
  -3  34   0    0.10    0.80
   4   0  -6    0.40    0.40
   4   0  -6    0.10    1.00
  -4   0   6    0.40    0.50
  -4   0   6    0.20    1.60
   4   0  -4    1.00    0.60
   4   0  -4    3.90    3.00
   4   0  -4    1.50    3.00
   4   0  -4    1.10    2.00
  -4   0   4    4.00    3.10
  -4   0   4    0.40    0.40
  -4   0   4   -0.20    2.70
  -4   0   4    0.90    1.90
   4   0  -2   34.70   13.20
   4   0  -2  140.59  114.39
   4   0  -2   28.80    8.90
   4   0  -2   27.20    8.60
  -4   0   2  134.59  109.49
  -4   0   2   24.10    7.60
  -4   0   2   26.80    8.30
  -4   0   2   32.90   12.50
   4   0   2   13.80   12.80
   4   0   2    5.70    2.00
  -4   0  -2   19.90   17.50
  -4   0  -2    8.00    2.60
   4   0   4    2.10    1.60
   4   0   4    0.50    1.20
   4   0   4   10.40    3.70
  -4   0  -4    2.70    2.00
  -4   0  -4    2.20    2.10
  -4   1   6    1.00    0.50
  -4   1   6   -0.20    1.50
   4  -1  -6    0.60    0.40
   4  -1  -6    0.70    1.00
   4   1  -6    0.40    0.40
   4   1  -6    0.30    0.90
  -4  -1   6    0.20    0.60
  -4   1   5    7.40    3.30
  -4   1   5    0.30    0.60
  -4   1   5    3.00    2.60
  -4   1   5    0.70    2.10
   4  -1  -5    0.00    0.60
   4  -1  -5    2.30    2.00
   4  -1  -5    1.20    1.70
   4  -1  -5   -0.40    2.90
   4   1  -5    3.90    2.80
   4   1  -5    3.80    3.20
   4   1  -5    0.50    0.80
  -4  -1   5    8.80    7.00
  -4  -1   5   -0.20    2.20
  -4  -1   5    0.60    1.20
  -4   1   4    0.10    0.40
  -4   1   4    0.20    2.80
  -4   1   4    8.20    3.40
  -4   1   4    2.80    2.50
   4  -1  -4    0.10    0.40
   4  -1  -4    1.70    3.10
   4  -1  -4   11.60    4.40
   4  -1  -4    0.90    1.50
   4  -1  -4    1.90    0.70
   4   1  -4    1.70    2.10
   4   1  -4   10.60    4.50
   4   1  -4    0.80    0.60
  -4  -1   4    3.80    3.00
  -4  -1   4    0.10    0.60
  -4  -1   4   21.00    7.60
  -4   1   3  413.36  348.07
  -4   1   3    4.00    2.40
  -4   1   3    9.90    3.50
   4  -1  -3    3.70    2.20
   4  -1  -3  385.96  324.67
   4  -1  -3    9.00    3.20
   4   1  -3    2.70    1.00
   4   1  -3    8.40    3.10
   4   1  -3    3.20    2.30
  -4  -1   3  165.78  139.69
  -4  -1   3    2.80    1.00
  -4  -1   3    9.60    3.60
  -4   1   2    4.00    1.30
  -4   1   2   16.80   14.60
  -4   1   2    2.10    1.00
  -4   1   2    1.80    1.20
   4  -1  -2    1.90    1.10
   4  -1  -2   14.30   12.40
   4  -1  -2    2.20    1.00
   4   1  -2   18.10    3.60
   4   1  -2    4.20    1.30
  -4  -1   2   33.30   28.10
  -4  -1   2   19.40    3.70
  -4  -1   2    7.10    2.30
  -4   1   1   76.39   28.70
  -4   1   1   20.10   17.20
  -4   1   1  226.98  103.09
   4  -1  -1   12.40   11.40
   4  -1  -1  108.29   40.70
   4  -1  -1  225.58  102.49
   4   1  -1  102.59   38.60
  -4  -1   1   22.70   19.40
  -4  -1   1   95.69   36.00
   4   1   0    4.40    1.60
   4   1   0   19.80    8.00
  -4  -1   0    3.70    1.30
  -4  -1   0   24.90   10.10
  -4   1  -1    6.80    3.30
   4  -1   1   15.70   13.10
   4  -1   1    4.50    2.20
   4   1   1    8.90    7.70
   4   1   1    2.20    1.10
  -4  -1  -1    7.10    6.40
  -4  -1  -1    2.50    1.00
  -4   1  -2    7.00    7.80
  -4   1  -2    7.40    2.80
   4  -1   2    8.30    7.90
   4  -1   2    9.90    3.70
   4   1   2   58.09   49.99
   4   1   2    7.70    2.60
  -4  -1  -2   46.60   41.20
  -4  -1  -2    7.60    2.50
  -4   1  -3   60.19   40.90
  -4   1  -3   20.20    7.00
   4  -1   3   45.40   30.80
   4  -1   3   19.70    6.80
   4   1   3  100.49   68.29
   4   1   3    7.70    2.50
  -4  -1  -3  104.09   70.79
  -4  -1  -3    9.90    3.00
  -4   1  -4    5.90    2.80
  -4   1  -4    0.90    0.90
  -4   1  -4    4.00    1.50
   4  -1   4    1.60    1.40
   4  -1   4    2.90    1.00
   4   1   4    1.70    1.50
   4   1   4    3.50    1.90
  -4  -1  -4    0.90    1.00
  -4  -1  -4    7.40    3.20
  -4   1  -5    0.00    0.20
  -4   1  -5    0.90    0.50
   4  -1   5    0.10    0.30
   4  -1   5    0.10    0.20
   4   1   5    0.30    0.30
  -4  -1  -5    0.30    0.30
  -4   2   6    0.50    0.40
  -4   2   6   -1.60    1.40
   4  -2  -6    0.20    0.30
   4  -2  -6   -0.60    0.80
   4   2  -6    0.10    0.40
   4   2  -6   -0.40    0.90
  -4  -2   6   -0.10    0.50
  -4   2   5    7.50    3.40
  -4   2   5    7.00    1.60
  -4   2   5    3.80    3.30
  -4   2   5    3.60    2.20
   4  -2  -5    5.70    2.20
   4  -2  -5    7.70    1.60
   4  -2  -5    2.00    1.90
   4  -2  -5    1.90    2.60
   4   2  -5    3.80    3.30
   4   2  -5    1.50    2.70
   4   2  -5    7.90    2.70
  -4  -2   5    5.80    4.70
  -4  -2   5    6.00    2.70
  -4  -2   5    4.50    3.20
  -4   2   4    1.00    0.50
  -4   2   4   -1.60    2.50
  -4   2   4    0.20    0.30
  -4   2   4   -0.40    1.30
  -4   2   4    1.30    2.10
   4  -2  -4   -0.10    2.00
   4  -2  -4    0.20    0.40
   4  -2  -4    0.00    1.70
   4  -2  -4    4.50    1.90
   4  -2  -4    3.20    1.80
   4   2  -4    4.80    4.10
   4   2  -4   -1.00    3.10
   4   2  -4    0.40    0.80
  -4  -2   4    3.70    3.30
  -4  -2   4    0.10    0.80
  -4  -2   4    1.80    3.40
  -4   2   3   42.60   15.90
  -4   2   3   49.50   17.10
  -4   2   3   53.69   16.30
  -4   2   3   49.20   16.10
  -4   2   3  100.59   85.69
   4  -2  -3   51.29   17.80
   4  -2  -3   62.19   18.80
   4  -2  -3  137.29  116.39
   4  -2  -3   38.60   14.40
   4  -2  -3   44.80   14.60
   4   2  -3   19.10   18.20
   4   2  -3   46.70   15.50
   4   2  -3   70.19   21.20
  -4  -2   3   15.50   14.80
  -4  -2   3   57.89   17.60
  -4  -2   3   50.39   16.70
  -4   2   2  101.49   40.70
  -4   2   2  124.99   33.90
  -4   2   2   97.49   36.60
  -4   2   2   88.19   20.00
  -4   2   2  149.09  121.79
   4  -2  -2  106.69   29.00
   4  -2  -2   87.19   32.80
   4  -2  -2  172.98  141.19
   4  -2  -2   95.29   38.20
   4   2  -2   90.59   20.50
  -4  -2   2   36.50   31.10
  -4  -2   2   86.29   19.50
  -4   2   1   58.19   21.90
  -4   2   1  144.29  117.39
  -4   2   1   66.69   30.30
   4  -2  -1  139.29  113.29
   4  -2  -1   64.19   29.20
   4  -2  -1   51.39   19.30
   4   2  -1   61.29   19.30
  -4  -2   1   59.29   18.70
  -4   2   0   10.20    4.70
   4  -2   0   11.80    5.40
   4   2   0    9.20    3.00
   4   2   0   16.50    6.80
  -4  -2   0    8.50    2.70
  -4  -2   0   11.50    4.80
  -4   2  -1    7.40    3.50
   4  -2   1    5.50    2.60
   4   2   1   28.50   23.30
   4   2   1    5.70    1.90
   4   2   1    5.50    2.50
  -4  -2  -1   21.70   17.90
  -4  -2  -1    7.20    3.10
  -4  -2  -1    6.10    2.00
  -4   2  -2  249.58  178.38
   4  -2   2  197.98  141.69
   4   2   2  311.97  222.18
   4   2   2    5.10    1.80
  -4  -2  -2  373.96  266.17
  -4  -2  -2    4.10    1.40
  -4   2  -3   44.10   30.10
   4  -2   3   40.90   27.90
   4   2   3   40.50   27.70
   4   2   3   38.00   10.00
  -4  -2  -3   47.50   32.40
  -4  -2  -3   31.60    8.30
  -4   2  -4    1.60    0.70
   4  -2   4    1.20    0.50
   4   2   4    3.80    3.20
   4   2   4    0.90    1.30
  -4  -2  -4    4.20    3.50
  -4  -2  -4    0.00    1.10
  -4   2  -5    0.20    0.40
  -4   2  -5    0.10    0.30
   4  -2   5    0.10    0.30
   4  -2   5    0.10    0.30
   4   2   5    0.40    0.30
  -4  -2  -5    0.10    0.20
  -4   3   6    0.60    0.30
  -4   3   6    1.20    1.50
   4  -3  -6    0.10    0.20
   4  -3  -6    0.60    0.80
   4   3  -6    0.10    0.30
   4   3  -6    0.10    0.80
  -4  -3   6   -0.10    0.40
  -4   3   5   13.10   10.40
  -4   3   5    4.80    2.70
  -4   3   5    0.60    0.40
  -4   3   5    1.50    1.50
   4  -3  -5    0.10    0.40
   4  -3  -5    2.00    2.00
   4  -3  -5    1.50    1.20
   4  -3  -5    9.80    7.80
   4   3  -5    0.50    1.20
   4   3  -5    0.90    3.00
   4   3  -5    1.90    2.10
  -4  -3   5    2.00    2.20
  -4  -3   5    2.40    3.40
  -4   3   4   -1.10    1.70
  -4   3   4    5.10    2.00
  -4   3   4    1.00    1.00
  -4   3   4    0.20    0.30
  -4   3   4    2.40    1.50
   4  -3  -4    2.30    1.20
   4  -3  -4    0.70    0.40
   4  -3  -4    1.90    1.70
   4  -3  -4    0.70    0.90
   4  -3  -4    0.80    1.70
   4   3  -4    1.40    1.20
   4   3  -4    1.00    3.50
   4   3  -4   -0.10    0.90
  -4  -3   4    1.80    1.40
  -4  -3   4    1.10    3.30
  -4   3   3    6.90    2.70
  -4   3   3    6.70    2.80
  -4   3   3   10.40   13.40
  -4   3   3    6.10    2.20
  -4   3   3    3.10    1.10
   4  -3  -3   38.60   34.90
   4  -3  -3    4.00    1.30
   4  -3  -3    5.70    2.00
   4  -3  -3   11.50    4.50
   4  -3  -3    4.40    2.00
   4   3  -3    5.20    2.60
  -4   3   2    2.10    1.30
  -4   3   2    3.70    1.00
  -4   3   2   78.79   64.39
  -4   3   2    2.90    1.30
   4  -3  -2   41.00   33.70
   4  -3  -2    4.90    1.40
   4  -3  -2    1.90    1.20
   4  -3  -2    4.20    1.80
   4   3  -2    5.50    2.50
  -4  -3   2    4.90    2.30
  -4   3   1   91.39   34.40
  -4   3   1  312.17  253.87
  -4   3   1   94.89   43.10
   4  -3  -1  373.46  303.77
   4  -3  -1  134.09   50.39
   4  -3  -1  104.49   47.50
   4   3  -1  134.29   42.20
  -4  -3   1  119.79   37.70
  -4   3   0    1.10    1.00
   4  -3   0    0.50    0.90
   4   3   0    1.10    0.50
  -4  -3   0    1.00    0.60
  -4   3  -1   51.69   23.50
   4  -3   1   60.09   27.30
   4   3   1   38.40   31.20
   4   3   1   57.99   18.30
   4   3   1   58.29   21.90
   4   3   1   37.20   15.10
  -4  -3  -1   27.60   22.50
  -4  -3  -1   58.29   18.40
  -4  -3  -1   64.39   24.20
  -4  -3  -1   38.70   15.60
  -4   3  -2   14.10    5.30
   4  -3   2   79.69   59.29
   4  -3   2   11.70    4.40
   4   3   2  121.39   86.89
   4   3   2    8.10    2.60
   4   3   2    6.70    2.70
   4   3   2    7.70    3.00
  -4  -3  -2  154.88  110.59
  -4  -3  -2    4.80    2.20
  -4  -3  -2    8.90    2.80
  -4   3  -3    8.20    6.10
  -4   3  -3   38.10   13.10
   4  -3   3   14.00   10.00
   4  -3   3   45.70   15.70
   4   3   3   37.10    9.70
   4   3   3    6.10    4.60
  -4  -3  -3    7.70    5.60
  -4  -3  -3   39.00   10.20
  -4  -3  -3   25.00    8.80
  -4   3  -4    7.70    6.00
  -4   3  -4    1.10    0.50
   4  -3   4    7.80    6.20
   4  -3   4    0.30    0.30
   4   3   4   12.40    8.50
   4   3   4    0.50    0.90
  -4  -3  -4   14.50    9.80
  -4  -3  -4    0.00    1.70
  -4  -3  -4    0.10    0.90
  -4   3  -5    0.10    0.30
  -4   3  -5    1.20    1.00
   4  -3   5    0.30    0.50
   4  -3   5    0.20    0.70
   4  -3   5    0.50    0.30
   4   3   5    0.00    0.30
  -4  -3  -5    0.00    0.20
  -4   4   6    0.40    0.30
  -4   4   6    1.30    1.00
   4  -4  -6    0.20    0.30
   4  -4  -6   -0.10    0.50
   4   4  -6    0.00    0.30
   4   4  -6    0.00    0.50
  -4   4   5    2.50    1.90
  -4   4   5    0.70    0.50
  -4   4   5    0.70    0.80
  -4   4   5    6.10    2.20
   4  -4  -5    0.30    0.40
   4  -4  -5    0.70    0.70
   4  -4  -5    3.20    1.50
   4  -4  -5    1.80    1.60
   4   4  -5   -0.10    3.60
   4   4  -5    0.70    0.70
  -4  -4   5    0.80    0.80
  -4  -4   5    2.20    3.40
  -4   4   4    1.70    1.80
  -4   4   4    3.10    2.90
   4  -4  -4    1.30    1.00
   4  -4  -4    7.50    5.50
   4  -4  -4    2.60    2.00
   4   4  -4    7.40    5.70
   4   4  -4    2.60    3.90
  -4  -4   4    3.70    4.00
  -4  -4   4    0.70    4.00
  -4   4   3   19.20    6.80
  -4   4   3   13.10    4.00
  -4   4   3   94.69   80.09
  -4   4   3   30.10    9.90
  -4   4   3   33.40   11.60
   4  -4  -3   14.60    4.50
   4  -4  -3  132.79  112.09
   4  -4  -3   20.10    7.00
   4  -4  -3   19.70    6.50
  -4  -4   3   22.00    7.80
  -4   4   2  413.16  336.07
  -4   4   2   18.90    6.40
   4  -4  -2   15.50    5.30
   4  -4  -2  456.85  371.46
   4   4  -2   17.30    6.30
  -4  -4   2   10.90    4.20
  -4   4   1   16.50    7.60
  -4   4   1    6.20    2.60
  -4   4   1  379.06  308.17
   4  -4  -1    4.60    2.10
   4  -4  -1  386.16  313.97
   4  -4  -1   12.90    6.00
   4   4  -1    3.10    1.40
  -4  -4   1    6.10    2.30
   4   4   0   26.50    8.40
  -4  -4   0   23.00    7.30
  -4   4  -1   35.30   14.20
   4  -4   1   32.20   13.00
   4   4   1  131.39  106.89
   4   4   1   32.50    8.90
   4   4   1   30.90   11.60
   4   4   1   49.90   16.80
  -4  -4  -1  156.28  127.09
  -4  -4  -1   38.10   10.40
  -4  -4  -1   30.70   11.60
  -4  -4  -1   35.70   12.00
  -4   4  -2    3.20    1.30
   4  -4   2    1.80    0.90
   4   4   2   68.59   58.09
   4   4   2    1.00    0.60
   4   4   2    1.50    1.10
   4   4   2    1.30    1.00
  -4  -4  -2   97.89   82.59
  -4  -4  -2    0.50    0.40
  -4  -4  -2    1.30    0.90
  -4  -4  -2    2.50    1.50
  -4   4  -3   19.70    6.80
   4  -4   3   18.40    6.40
   4   4   3   11.90    3.30
   4   4   3   54.39   37.00
   4   4   3   10.90    4.50
  -4  -4  -3   47.90   32.60
  -4  -4  -3   12.90    4.90
  -4  -4  -3   11.60    3.20
  -4   4  -4    2.00    2.00
   4  -4   4   -0.20    1.10
   4  -4   4    1.20    2.10
   4   4   4    2.80    2.00
   4   4   4    8.70    7.10
   4   4   4    0.40    0.60
  -4  -4  -4    7.80    6.30
  -4  -4  -4   -0.70    1.80
  -4  -4  -4    0.30    0.90
  -4   4  -5    0.50    0.40
  -4   4  -5    0.70    1.40
  -4   4  -5    0.60    0.50
   4  -4   5    0.40    1.10
   4  -4   5    0.10    0.70
   4  -4   5    0.90    0.40
   4   4   5    0.10    0.30
  -4  -4  -5    0.10    0.20
  -4  -4  -5    0.10    0.90
  -4   5   6    0.90    0.40
  -4   5   6    2.10    1.20
   4  -5  -6    1.10    0.40
   4  -5  -6    1.30    0.60
  -4   5   5    7.20    2.70
  -4   5   5    7.30    2.20
  -4   5   5    0.80    1.70
  -4   5   5   14.90    3.60
   4  -5  -5    7.20    2.20
   4  -5  -5    0.60    1.30
   4  -5  -5   12.80    2.90
   4  -5  -5    6.40    2.40
   4   5  -5   -0.10    1.20
   4   5  -5   13.50    8.10
  -4  -5   5    0.80    1.70
  -4  -5   5    8.50    6.80
  -4   5   4    7.40    3.10
  -4   5   4    0.70    0.40
  -4   5   4    0.70    1.70
  -4   5   4    0.30    0.90
   4  -5  -4    1.00    0.50
   4  -5  -4    2.10    2.00
   4  -5  -4    3.40    1.40
   4  -5  -4    5.30    2.30
   4   5  -4    4.30    5.00
  -4  -5   4   -0.70    2.70
  -4  -5   4    1.40    5.70
  -4   5   3    6.50    2.90
  -4   5   3    3.90    1.80
  -4   5   3    0.50    0.30
  -4   5   3  174.18  146.79
  -4   5   3    1.90    1.00
  -4   5   3    1.60    0.90
   4  -5  -3  264.17  222.48
   4  -5  -3    0.50    0.30
   4  -5  -3    0.50    0.60
   4  -5  -3    2.90    1.30
   4  -5  -3    4.40    1.90
   4  -5  -3    1.80    1.50
  -4   5   2   50.09   20.20
  -4   5   2   46.20   17.90
  -4   5   2   43.00   44.20
  -4   5   2   31.60   10.60
   4  -5  -2   35.70   36.90
   4  -5  -2   50.19   19.40
   4  -5  -2   34.00   11.50
   4  -5  -2   45.00   18.20
   4   5  -2   28.90   10.30
  -4  -5   2   24.90    8.80
  -4   5   1   22.40   10.30
  -4   5   1   34.00   27.70
  -4   5   1   24.70    9.50
   4  -5  -1   29.30   11.10
   4  -5  -1   55.49   45.20
   4  -5  -1   26.00   12.00
   4   5  -1   30.90    9.50
  -4  -5   1   24.20    7.40
  -4   5   0   12.00    5.60
   4  -5   0   11.40    5.40
   4   5   0    1.10    0.50
   4   5   0    4.20    2.00
  -4  -5   0    0.70    0.70
  -4  -5   0    4.40    2.00
  -4   5  -1    1.40    1.30
   4  -5   1    3.50    1.80
   4   5   1    0.50    0.40
   4   5   1    0.90    1.00
  -4  -5  -1    0.20    0.40
  -4  -5  -1    1.00    0.80
  -4   5  -2    4.10    1.80
   4  -5   2    4.70    2.00
   4   5   2    8.10    2.90
   4   5   2    3.50    1.20
   4   5   2    9.20    3.40
  -4  -5  -2    3.10    1.10
  -4  -5  -2    6.20    2.40
  -4  -5  -2    4.40    1.70
  -4   5  -3   13.50    4.70
   4  -5   3   14.30    5.00
   4   5   3   29.90    7.90
   4   5   3   49.40   33.70
   4   5   3   29.70   10.30
  -4  -5  -3   48.80   33.20
  -4  -5  -3   23.10    7.90
  -4  -5  -3   31.90    8.40
  -4   5  -4    2.50    1.00
  -4   5  -4    2.60    2.40
  -4   5  -4    4.20    1.60
   4  -5   4   -0.90    1.80
   4  -5   4    1.60    0.70
   4  -5   4    3.20    1.70
   4   5   4    6.40    5.30
   4   5   4    3.10    2.00
   4   5   4    0.70    0.70
  -4  -5  -4    7.60    6.10
  -4  -5  -4   -0.40    1.50
  -4  -5  -4    1.10    1.00
  -4   5  -5    0.50    0.40
  -4   5  -5   -0.10    1.10
  -4   5  -5    0.10    0.40
   4  -5   5    2.10    2.50
   4  -5   5    0.20    0.70
   4  -5   5    0.30    0.30
   4   5   5    0.20    1.00
   4   5   5    0.40    0.40
  -4  -5  -5    0.10    0.20
  -4  -5  -5    0.80    1.00
  -4   6   6    0.20    0.30
  -4   6   6    0.10    1.00
   4  -6  -6    0.00    0.30
   4  -6  -6    0.40    0.50
  -4   6   5    5.40    2.30
  -4   6   5    1.60    0.70
  -4   6   5    4.90    4.30
  -4   6   5    4.10    1.30
   4  -6  -5    2.60    1.00
   4  -6  -5    2.90    2.60
   4  -6  -5    4.10    1.10
   4  -6  -5    2.90    1.70
   4   6  -5    2.30    3.50
  -4  -6   5    0.40    1.30
  -4  -6   5    3.30    2.80
  -4   6   4    3.40    2.90
  -4   6   4    3.50    1.90
  -4   6   4    0.50    0.40
  -4   6   4    1.80    1.00
  -4   6   4    1.90    1.50
   4  -6  -4    2.90    2.50
   4  -6  -4    0.30    0.30
   4  -6  -4    1.00    0.70
   4  -6  -4    1.30    1.30
   4   6  -4    6.50    6.70
  -4  -6   4    3.40    7.80
  -4   6   3   31.30   10.90
  -4   6   3   21.90    8.40
  -4   6   3   28.50   24.50
  -4   6   3   36.70   11.10
  -4   6   3   29.00    9.50
  -4   6   3   26.90    9.40
   4  -6  -3   25.20    8.70
   4  -6  -3   28.60   24.50
   4  -6  -3   34.80   10.50
   4  -6  -3   40.50   13.20
   4  -6  -3   24.60    9.40
   4  -6  -3   32.80   11.40
  -4  -6   3   28.10   10.00
  -4   6   2  165.18   63.79
  -4   6   2   61.79   61.69
  -4   6   2  207.98   69.89
   4  -6  -2  180.78   69.79
   4  -6  -2  135.69  134.79
   4  -6  -2  195.18   65.49
   4   6  -2  281.17   97.19
  -4  -6   2  164.48   56.89
  -4   6   1   54.99   25.10
  -4   6   1  174.68  142.09
   4  -6  -1  138.39  112.59
   4  -6  -1   48.80   22.40
   4   6  -1   39.70   12.20
  -4  -6   1   49.00   15.00
  -4   6   0  699.63  317.77
   4  -6   0  622.34  282.67
   4   6   0  797.82  250.67
   4   6   0  589.84  237.58
  -4  -6   0  959.20  301.27
  -4  -6   0  399.66  160.98
  -4   6  -1    4.10    2.10
   4  -6   1    3.20    1.90
   4   6   1    2.40    1.40
  -4  -6  -1    0.90    0.90
  -4   6  -2    8.40    3.30
   4  -6   2    4.50    1.90
   4   6   2    5.60    5.10
   4   6   2    6.70    2.40
   4   6   2    3.90    1.70
   4   6   2    4.60    1.50
  -4  -6  -2    5.30    4.80
  -4  -6  -2    5.30    1.80
  -4  -6  -2    4.40    1.70
  -4  -6  -2    6.10    2.20
  -4   6  -3   20.50    7.10
   4  -6   3   10.00    4.20
   4  -6   3   20.10    7.00
   4   6   3  158.78  107.89
   4   6   3   15.00    4.00
   4   6   3   13.00    4.70
   4   6   3   15.30    5.70
  -4  -6  -3   13.30    4.70
  -4  -6  -3  146.59   99.49
  -4  -6  -3    8.40    3.40
  -4  -6  -3   19.80    5.30
  -4   6  -4    2.30    1.00
  -4   6  -4    0.80    0.70
   4  -6   4    1.30    0.90
   4  -6   4    2.20    1.60
   4   6   4    0.90    0.70
   4   6   4    3.70    3.30
   4   6   4    3.40    1.80
  -4  -6  -4    3.90    3.40
  -4  -6  -4    1.10    1.10
  -4  -6  -4    0.70    0.90
  -4   6  -5    0.30    0.40
  -4   6  -5    1.10    0.60
   4  -6   5    1.50    2.20
   4  -6   5    0.30    0.50
   4  -6   5    2.60    1.00
   4   6   5    0.40    0.40
   4   6   5    0.10    1.00
  -4  -6  -5    0.00    0.10
  -4  -6  -5    0.70    1.00
  -4   7   6    0.10    0.30
  -4   7   6    1.10    1.00
   4  -7  -6    0.00    0.30
   4  -7  -6    0.10    0.40
  -4   7   5    5.50    2.10
  -4   7   5    7.10    2.20
  -4   7   5    8.70    7.10
  -4   7   5    6.30    1.90
   4  -7  -5   11.90    9.40
   4  -7  -5    7.30    2.30
   4  -7  -5    8.30    1.90
   4  -7  -5    5.30    1.90
   4   7  -5    0.90    6.00
  -4  -7   5    0.30    5.60
  -4   7   4    3.30    1.80
  -4   7   4   10.40    3.30
  -4   7   4    9.00    6.40
  -4   7   4    4.40    1.60
  -4   7   4    2.50    1.30
   4  -7  -4    1.20    1.10
   4  -7  -4   15.20   10.50
   4  -7  -4    7.20    2.30
   4  -7  -4    2.90    1.10
   4  -7  -4    1.70    1.40
   4   7  -4    0.70    6.80
  -4  -7   4    7.00    8.00
  -4   7   3   25.40   21.80
  -4   7   3    3.80    1.70
  -4   7   3    3.40    1.50
   4  -7  -3    5.70    2.20
   4  -7  -3   39.30   33.30
   4  -7  -3    5.00    1.90
   4   7  -3    5.20    5.10
  -4  -7   3    5.80    4.30
  -4   7   2   32.50   13.30
  -4   7   2   63.19   24.50
  -4   7   2  212.88  211.48
  -4   7   2   71.59   24.10
   4  -7  -2   52.19   20.20
   4  -7  -2  114.79  113.99
   4  -7  -2   67.39   22.70
   4  -7  -2   23.40    9.70
   4   7  -2   57.19   20.20
  -4  -7   2   47.20   16.60
  -4   7   1    9.10    5.00
   4  -7  -1   11.70    6.00
   4   7  -1    4.30    1.90
  -4  -7   1    4.90    1.90
  -4   7   0   92.69   42.20
   4  -7   0  101.99   46.50
   4   7   0    3.50    1.20
   4   7   0    7.60    3.20
  -4  -7   0    4.10    1.40
  -4  -7   0   10.90    4.50
  -4   7  -1   82.59   33.20
   4  -7   1   69.29   27.90
   4   7   1   92.09   25.00
   4   7   1   81.49   27.40
  -4  -7  -1  124.09   33.80
  -4  -7  -1   79.49   26.70
  -4   7  -2    7.40    3.00
   4  -7   2    9.10    3.60
   4   7   2   12.00   10.30
   4   7   2   10.20    3.60
   4   7   2    7.20    2.80
   4   7   2    9.50    3.00
  -4  -7  -2   24.10   20.40
  -4  -7  -2    7.50    2.50
  -4  -7  -2    7.80    2.90
  -4  -7  -2   10.50    3.70
  -4   7  -3    5.80    2.20
  -4   7  -3    0.00    0.70
   4  -7   3    5.70    2.10
   4  -7   3   -1.20    1.90
   4   7   3   89.19   60.59
   4   7   3    3.60    1.10
   4   7   3    4.10    1.80
   4   7   3    3.20    2.00
  -4  -7  -3  112.09   76.09
  -4  -7  -3    4.90    1.60
  -4  -7  -3    1.10    1.30
  -4  -7  -3    3.00    1.40
  -4   7  -4   10.10    3.80
  -4   7  -4   13.10    4.40
   4  -7   4    9.70    3.60
   4  -7   4    8.40    3.20
   4   7   4    5.90    1.90
   4   7   4    0.90    1.60
   4   7   4    6.20    2.60
   4   7   4    5.50    1.90
  -4  -7  -4    0.40    1.00
  -4  -7  -4    6.90    2.20
  -4  -7  -4    8.40    2.80
  -4   7  -5    0.50    0.40
  -4   7  -5    0.70    0.40
   4  -7   5    0.90    0.60
   4  -7   5    0.20    0.50
   4   7   5    0.30    0.30
   4   7   5   -0.20    0.90
  -4  -7  -5    0.30    0.20
  -4  -7  -5   -0.10    0.70
  -4   8   6    0.10    0.30
  -4   8   6    0.50    0.90
   4  -8  -6    0.10    0.30
   4  -8  -6    0.40    0.50
  -4   8   5    3.10    3.00
  -4   8   5    1.80    0.70
  -4   8   5    1.00    1.30
  -4   8   5    9.40    3.00
   4  -8  -5    4.10    3.50
   4  -8  -5    2.60    0.90
   4  -8  -5    6.40    2.00
   4  -8  -5    3.40    1.50
  -4   8   4    5.80    1.90
  -4   8   4    5.20    4.50
  -4   8   4    5.30    2.30
  -4   8   4    7.40    2.70
  -4   8   4    2.70    0.80
   4  -8  -4    4.80    2.10
   4  -8  -4    5.90    1.90
   4  -8  -4    5.00    1.90
   4  -8  -4    3.60    0.90
   4  -8  -4    5.00    4.00
   4   8  -4    2.20    2.10
  -4  -8   4    7.00    2.60
  -4   8   3    2.80    1.40
  -4   8   3   33.60   28.50
   4  -8  -3    2.70    1.30
   4  -8  -3   16.80   14.40
   4   8  -3   -0.20    6.00
  -4  -8   3    0.90    5.40
  -4   8   2  150.78   58.29
  -4   8   2  511.05  507.25
  -4   8   2  196.78   78.89
   4  -8  -2  133.39   51.49
   4  -8  -2  621.34  616.74
   4  -8  -2  220.48   88.39
   4   8  -2  132.99   46.40
  -4  -8   2  137.99   47.90
  -4   8   1  576.34  261.87
   4  -8  -1  496.25  225.48
   4   8  -1  706.23  215.58
  -4  -8   1  817.62  249.58
   4   8   0   27.10    8.50
  -4  -8   0   26.10    8.20
  -4  -8   0   28.30   11.50
  -4   8  -1   48.80   19.70
   4  -8   1   37.90   15.40
   4   8   1   32.40    8.80
   4   8   1   29.00    9.80
  -4  -8  -1   35.70    9.80
  -4  -8  -1   30.10   10.20
  -4   8  -2    3.00    1.60
   4  -8   2    0.70    2.30
   4   8   2    7.40    2.40
   4   8   2   13.90    4.80
  -4  -8  -2    6.40    2.20
  -4  -8  -2   11.30    3.90
  -4   8  -3    3.60    1.50
  -4   8  -3    1.30    1.10
   4  -8   3    2.90    1.50
   4  -8   3    2.70    2.30
   4   8   3   36.50   24.80
   4   8   3    3.60    1.10
   4   8   3    4.00    1.80
   4   8   3    3.50    1.90
  -4  -8  -3   26.70   18.10
  -4  -8  -3    3.10    1.20
  -4  -8  -3    3.90    1.80
  -4  -8  -3    4.40    1.80
  -4   8  -4    2.40    1.30
  -4   8  -4    3.70    1.50
   4  -8   4    2.50    1.30
   4  -8   4    0.30    0.90
   4   8   4   -0.30    0.40
   4   8   4    1.60    1.90
   4   8   4    3.20    1.90
   4   8   4    2.50    1.40
  -4  -8  -4    0.30    0.90
  -4  -8  -4    1.60    1.00
  -4  -8  -4    0.50    0.80
  -4   8  -5   -0.20    0.50
  -4   8  -5    0.60    0.40
   4  -8   5    0.60    0.50
   4  -8   5    0.60    0.50
   4   8   5    0.40    0.30
   4   8   5    1.20    0.90
  -4  -8  -5    0.10    0.10
  -4  -8  -5   -0.80    0.80
  -4   9   6    0.00    0.30
   4  -9  -6    0.10    0.30
  -4   9   5    1.60    1.50
  -4   9   5    0.90    0.50
  -4   9   5    8.70    6.40
  -4   9   5    1.50    1.10
  -4   9   5    1.20    1.40
   4  -9  -5    1.50    0.80
   4  -9  -5    7.40    5.40
   4  -9  -5    1.00    1.30
   4  -9  -5    1.10    0.50
  -4   9   4    2.20    1.50
  -4   9   4   -0.10    0.20
  -4   9   4    1.40    2.60
  -4   9   4    1.60    0.80
   4  -9  -4    0.00    0.30
   4  -9  -4    4.20    3.40
   4  -9  -4    0.20    0.40
   4  -9  -4    2.90    1.50
   4   9  -4    3.00    6.40
  -4  -9   4    4.30    6.90
  -4   9   3  152.38  132.69
  -4   9   3   12.10    3.60
  -4   9   3   10.20    4.00
  -4   9   3    8.00    2.70
   4  -9  -3  112.29   97.69
   4  -9  -3    5.70    1.90
   4  -9  -3    8.20    3.20
   4  -9  -3   12.70    3.80
   4   9  -3    7.60    8.10
  -4  -9   3   13.20    8.50
  -4   9   2  145.49   56.19
  -4   9   2  261.07  259.27
  -4   9   2  181.08   72.69
   4  -9  -2  122.49   47.30
   4  -9  -2  227.48  225.88
   4  -9  -2  171.78   68.99
   4   9  -2  151.88   53.09
  -4  -9   2  128.69   44.70
  -4   9   1   54.99   22.30
   4  -9  -1   67.89   27.40
   4   9  -1  107.29   37.20
  -4  -9   1   90.29   31.20
  -4   9   0    9.40    4.90
   4  -9   0    9.10    4.60
   4   9   0    1.30    0.50
   4   9   0    1.10    0.90
  -4  -9   0    1.70    0.60
  -4  -9   0    2.10    1.10
  -4   9  -1  138.49   55.69
   4  -9   1  103.99   41.90
   4  -9   1   76.59   24.10
   4   9   1   92.19   25.00
   4   9   1   76.39   25.70
  -4  -9  -1  103.39   28.10
  -4  -9  -1   80.29   27.00
  -4   9  -2    1.40    0.90
  -4   9  -2    5.40    2.80
   4  -9   2    1.30    2.00
   4  -9   2    8.10    3.60
   4   9   2    1.70    0.80
   4   9   2   33.50   28.20
   4   9   2    5.20    2.30
   4   9   2    1.70    0.80
  -4  -9  -2   43.20   36.40
  -4  -9  -2    1.10    0.80
  -4  -9  -2    7.40    2.90
  -4  -9  -2    2.00    0.90
  -4   9  -3    9.80    3.50
  -4   9  -3   15.40    5.00
   4  -9   3   17.10    5.60
   4  -9   3   11.50    4.00
   4   9   3   33.30   24.30
   4   9   3    9.40    3.10
   4   9   3    7.40    2.70
   4   9   3    7.00    2.80
  -4  -9  -3   49.00   35.60
  -4  -9  -3    8.20    3.00
  -4  -9  -3    9.00    3.10
  -4  -9  -3    8.20    2.90
  -4   9  -4    2.20    1.30
  -4   9  -4    1.20    0.80
   4  -9   4    2.40    1.50
   4  -9   4    1.20    0.90
   4   9   4   -0.10    0.40
   4   9   4    3.60    3.10
   4   9   4    3.20    2.00
   4   9   4    3.70    1.40
  -4  -9  -4    4.10    3.30
  -4  -9  -4    2.00    1.00
  -4  -9  -4    1.00    0.90
  -4   9  -5    0.20    0.50
  -4   9  -5    1.50    0.60
   4  -9   5    0.50    0.50
   4  -9   5    1.30    0.60
   4   9   5    0.20    0.30
   4   9   5    0.80    0.90
  -4  -9  -5   -0.10    0.10
  -4  -9  -5   -0.20    0.80
  -4  10   5    4.40    1.30
  -4  10   5   11.00    8.00
  -4  10   5    1.80    1.20
  -4  10   5    1.10    1.60
   4 -10  -5    3.90    1.30
   4 -10  -5   13.30    9.40
   4 -10  -5    4.30    1.30
   4 -10  -5   -0.10    1.10
   4 -10  -5    1.20    1.00
  -4  10   4    5.00    4.20
  -4  10   4   -1.20    1.20
  -4  10   4    0.30    0.30
  -4  10   4    0.70    1.10
  -4  10   4    1.00    0.80
   4 -10  -4    2.40    2.30
   4 -10  -4    0.90    0.50
   4 -10  -4    1.50    0.60
   4 -10  -4    2.60    1.10
   4 -10  -4    1.10    1.10
   4  10  -4    3.60    5.60
  -4  10   3   10.00    3.30
  -4  10   3   23.10   20.20
  -4  10   3    9.10    2.80
  -4  10   3   14.30    5.50
   4 -10  -3   11.40    3.40
   4 -10  -3   14.90   13.10
   4 -10  -3    9.00    3.50
   4 -10  -3    9.80    3.30
  -4  10   2   61.49   24.00
  -4  10   2  464.45  461.15
   4 -10  -2   67.39   26.20
   4 -10  -2  420.26  417.16
   4  10  -2   55.89   20.70
  -4 -10   2   36.40   13.40
  -4  10   1    3.40    2.50
   4 -10  -1    4.30    2.50
   4  10  -1   -1.10    1.70
  -4 -10   1    2.00    1.80
  -4  10   0  402.96  161.58
   4 -10   0  346.77  138.99
   4  10   0  566.44  153.68
   4  10   0  442.16  152.48
  -4 -10   0  566.64  153.78
  -4 -10   0  552.94  190.58
  -4  10  -1    3.90    1.50
  -4  10  -1    3.20    3.90
   4 -10   1    6.00    4.20
   4 -10   1    2.10    2.20
   4  10   1    5.00    1.40
   4  10   1    9.50    3.40
  -4 -10  -1    5.20    1.60
  -4 -10  -1    4.80    1.80
  -4  10  -2    3.60    3.10
   4 -10   2    2.30    2.90
   4  10   2    2.60    1.00
   4  10   2    0.80    0.50
   4  10   2    1.10    1.30
  -4 -10  -2   36.80   32.10
  -4 -10  -2    0.10    0.60
  -4 -10  -2    2.30    1.20
  -4 -10  -2    1.90    0.80
  -4  10  -3    8.30    3.20
  -4  10  -3   16.20    5.20
   4 -10   3   10.20    3.50
   4 -10   3   10.90    4.00
   4  10   3   26.30    8.20
   4  10   3    7.70    2.70
   4  10   3   10.10    3.70
  -4 -10  -3   22.50    7.30
  -4 -10  -3    8.90    3.10
  -4 -10  -3    7.00    2.50
  -4  10  -4    2.50    1.50
  -4  10  -4    2.90    1.10
   4 -10   4   -0.80    1.10
   4 -10   4    0.00    0.70
   4  10   4   -0.10    0.40
   4  10   4    3.80    2.80
   4  10   4    1.50    1.50
   4  10   4    1.40    1.00
  -4 -10  -4    2.70    2.00
  -4 -10  -4    1.00    0.90
  -4 -10  -4    0.40    0.70
  -4  10  -5    0.80    0.60
  -4  10  -5    0.40    0.40
   4 -10   5    0.60    0.50
   4 -10   5    0.30    0.50
   4  10   5    0.70    0.50
   4  10   5    0.80    0.90
  -4 -10  -5    0.30    0.20
  -4 -10  -5    1.10    0.90
  -4  11   5    4.00    1.20
  -4  11   5    6.10    4.50
  -4  11   5    3.40    1.50
  -4  11   5    3.00    1.90
   4 -11  -5    3.30    1.10
   4 -11  -5   10.60    7.60
   4 -11  -5    4.90    1.40
   4 -11  -5   -0.30    1.10
   4 -11  -5    2.80    1.50
  -4  11   4    7.70    5.80
  -4  11   4   -1.50    1.20
  -4  11   4    1.90    0.70
  -4  11   4    3.00    1.50
  -4  11   4    3.30    1.30
   4 -11  -4    1.00    0.40
   4 -11  -4    7.30    5.40
   4 -11  -4    6.00    2.10
   4 -11  -4    1.30    0.50
   4 -11  -4    0.10    0.90
  -4  11   3    1.00    1.00
  -4  11   3    1.30    0.50
  -4  11   3   32.10   28.00
  -4  11   3    4.00    2.00
   4 -11  -3    3.20    1.40
   4 -11  -3   23.20   20.20
   4 -11  -3    1.20    0.90
   4  11  -3   12.30    9.50
  -4 -11   3   17.30    8.90
  -4  11   2  338.37  284.77
  -4  11   2   13.90    5.50
   4 -11  -2  429.66  361.56
   4 -11  -2   19.40    6.90
   4  11  -2   28.30   11.50
  -4 -11   2   36.40   13.00
  -4  11   1   28.80   11.80
   4 -11  -1   29.80   12.30
   4  11  -1   45.90   16.40
  -4 -11   1   53.19   18.70
  -4  11   0   10.70    5.60
  -4  11   0    2.30    1.10
   4 -11   0   12.50    5.70
   4 -11   0    1.20    1.80
   4  11   0    1.20    0.40
   4  11   0    3.40    1.50
  -4 -11   0    1.10    0.40
  -4 -11   0    1.50    1.00
  -4  11  -1   14.50    5.90
  -4  11  -1   13.30    6.10
   4 -11   1   18.50    7.50
   4 -11   1   14.90    6.40
   4  11   1   15.10    4.60
   4  11   1   24.60    8.60
  -4 -11  -1   12.30    3.80
  -4 -11  -1   14.20    5.00
  -4  11  -2    2.20    1.10
  -4  11  -2    8.90    5.50
   4 -11   2    3.90    3.40
   4 -11   2    3.60    1.70
   4  11   2    0.40    0.50
   4  11   2    2.40    1.30
   4  11   2    1.40    1.20
  -4 -11  -2    0.40    0.70
  -4 -11  -2    0.40    0.80
  -4 -11  -2    3.00    1.20
  -4  11  -3   11.00    3.60
  -4  11  -3   14.60    5.40
   4 -11   3    8.20    2.80
   4 -11   3   16.10    5.90
   4  11   3    6.40    4.70
   4  11   3   10.60    3.40
   4  11   3   11.20    3.80
   4  11   3    6.80    2.70
  -4 -11  -3   11.90    8.70
  -4 -11  -3   11.50    4.00
  -4 -11  -3    8.40    2.90
  -4 -11  -3    7.10    2.50
  -4  11  -4    3.70    1.90
  -4  11  -4    2.40    1.00
   4 -11   4    1.20    1.40
   4 -11   4    2.60    1.10
   4  11   4   10.30    7.40
   4  11   4    2.90    1.20
   4  11   4    1.40    1.60
  -4 -11  -4   14.00    9.90
  -4 -11  -4    1.10    0.90
  -4 -11  -4    0.50    0.70
  -4  11  -5   -0.10    0.50
   4 -11   5   -0.40    0.50
   4  11   5    0.20    0.30
   4  11   5    0.30    0.90
  -4 -11  -5    0.20    0.20
  -4 -11  -5    0.90    0.90
  -4  12   5    3.30    2.60
  -4  12   5    0.50    1.30
   4 -12  -5    9.40    6.70
   4 -12  -5    1.40    1.10
   4 -12  -5    0.30    0.90
  -4  12   4    1.10    1.20
  -4  12   4    7.10    5.30
  -4  12   4    1.20    0.50
  -4  12   4    2.50    1.20
  -4  12   4    1.90    0.90
   4 -12  -4   11.60    8.50
   4 -12  -4    1.30    0.50
   4 -12  -4    1.90    0.80
   4 -12  -4    1.20    1.00
  -4  12   3   44.60   38.90
  -4  12   3   35.90   10.50
   4 -12  -3   39.40   34.40
   4 -12  -3   33.40    9.80
   4  12  -3    5.60    7.80
   4  12  -2  107.99   36.70
  -4 -12   2   98.39   32.70
  -4  12   1   75.69   30.60
   4 -12  -1   61.59   25.10
   4 -12  -1   50.99   16.00
   4  12  -1   64.39   22.80
  -4 -12   1   62.09   21.70
  -4  12   0    5.10    3.60
  -4  12   0    3.30    1.30
   4 -12   0    3.00    2.80
   4 -12   0    0.80    1.60
   4  12   0    9.10    3.40
  -4 -12   0    5.10    2.00
  -4  12  -1   41.00   16.00
  -4  12  -1   10.80    4.40
   4 -12   1   41.30   15.70
   4 -12   1    7.50    3.30
   4  12   1    5.70    1.80
  -4 -12  -1    6.50    2.10
  -4  12  -2   16.70    5.80
  -4  12  -2   12.80    6.70
   4 -12   2   14.00    4.90
   4 -12   2   21.90    9.30
   4  12   2   15.10    4.70
   4  12   2   10.70    4.20
   4  12   2   13.40    4.60
  -4 -12  -2   12.00    4.30
  -4 -12  -2   11.60    4.50
  -4 -12  -2   14.90    4.50
  -4  12  -3    4.60    1.70
  -4  12  -3    3.20    3.10
   4 -12   3    5.40    3.80
   4 -12   3    7.70    2.70
   4  12   3   16.90   12.40
   4  12   3    5.80    1.90
   4  12   3    5.20    2.20
  -4 -12  -3   14.30   10.40
  -4 -12  -3    5.00    1.90
  -4 -12  -3    4.80    2.00
  -4  12  -4    1.20    0.70
  -4  12  -4    2.70    1.80
   4 -12   4    1.60    1.60
   4 -12   4    2.00    1.00
   4  12   4    0.80    0.80
   4  12   4    2.80    1.20
   4  12   4    2.70    1.80
  -4 -12  -4    1.10    0.90
  -4 -12  -4    2.40    1.10
  -4 -12  -4    3.10    1.30
  -4  13   5    3.10    1.20
  -4  13   5    1.80    1.30
  -4  13   5    1.30    1.20
  -4  13   5    0.80    0.40
   4 -13  -5    0.80    0.50
   4 -13  -5    4.60    2.80
   4 -13  -5    1.20    0.80
   4 -13  -5    1.60    0.60
   4 -13  -5    0.70    0.90
  -4  13   4    7.50    2.40
  -4  13   4    4.20    3.10
  -4  13   4    7.70    2.90
  -4  13   4    2.80    1.40
   4 -13  -4    3.00    2.10
   4 -13  -4    9.10    2.80
   4 -13  -4    4.10    1.70
   4 -13  -4    4.10    1.40
  -4  13   3   38.90   13.30
  -4  13   3   31.90   21.70
  -4  13   3   81.79   28.40
   4 -13  -3   23.40   15.90
   4 -13  -3   83.49   28.90
   4 -13  -3   34.40   11.70
   4  13  -2   57.09   20.20
  -4 -13   2   40.30   14.00
  -4  13   1   28.90    9.10
   4 -13  -1   35.00   11.10
   4  13  -1   11.10    6.00
  -4 -13   1   21.40    8.40
  -4  13   0   -0.40    2.30
   4 -13   0    2.30    2.90
   4  13   0    7.20    3.00
  -4 -13   0    3.90    1.80
  -4  13  -1   45.00   17.30
  -4  13  -1   70.49   27.70
   4 -13   1   52.49   19.90
   4 -13   1   63.79   25.10
   4  13   1   64.69   22.40
   4  13   1  105.79   31.90
  -4 -13  -1   73.69   22.30
  -4 -13  -1   78.19   25.40
  -4 -13  -1   61.79   21.30
  -4  13  -2    7.70    5.00
  -4  13  -2    3.40    1.50
   4 -13   2    8.40    4.10
   4 -13   2    3.10    1.60
   4  13   2    1.30    1.50
  -4  13  -3    4.70    1.70
  -4  13  -3    6.20    3.80
   4 -13   3    3.70    1.50
   4 -13   3    3.40    2.90
   4  13   3   31.00   22.60
   4  13   3    3.20    1.20
   4  13   3    3.60    1.50
   4  13   3    3.70    1.80
  -4 -13  -3   37.40   27.20
  -4 -13  -3    2.50    1.30
  -4 -13  -3    3.40    1.40
  -4 -13  -3    3.20    1.20
  -4  13  -4    2.20    1.80
  -4  13  -4    0.60    0.60
   4 -13   4    3.30    2.10
   4 -13   4    0.30    0.70
   4  13   4    1.00    0.80
   4  13   4    1.20    0.80
   4  13   4    0.80    1.30
  -4 -13  -4    1.30    1.00
  -4 -13  -4    1.20    0.70
  -4 -13  -4    0.50    0.70
  -4  14   5    3.70    1.30
  -4  14   5    1.00    0.80
  -4  14   5    2.40    1.50
   4 -14  -5    1.60    1.00
   4 -14  -5    6.10    2.10
   4 -14  -5    2.50    1.00
   4 -14  -5    3.30    0.90
  -4  14   4    3.60    1.70
  -4  14   4    3.60    2.60
  -4  14   4    0.60    1.10
  -4  14   4    0.70    0.30
   4 -14  -4    1.80    1.40
   4 -14  -4    0.70    0.30
   4 -14  -4    4.00    1.40
   4 -14  -4    2.40    1.30
  -4  14   3   34.90   23.70
  -4  14   3   27.60    9.70
   4 -14  -3   20.50   13.90
   4 -14  -3   21.70    7.60
  -4  14   2    1.30    0.70
   4 -14  -2    0.50    1.30
   4  14  -2    5.20    6.60
  -4  14   1    1.00    0.80
   4 -14  -1    2.00    1.40
  -4  14   0   16.10    6.70
  -4  14   0   20.20    8.00
   4 -14   0   15.30    6.70
   4 -14   0   18.20    7.20
   4  14   0   14.00    5.30
  -4 -14   0   22.70    7.70
  -4  14  -1    7.70    3.20
  -4  14  -1   12.90    5.90
   4 -14   1    2.40    2.90
   4 -14   1    8.10    3.40
   4  14   1    4.20    1.80
  -4 -14  -1    6.30    2.30
  -4  14  -2    9.90    6.10
  -4  14  -2   28.10   10.10
   4 -14   2    4.70    3.20
   4 -14   2   32.40   11.70
   4  14   2    4.60    1.30
  -4 -14  -2    3.40    1.10
  -4  14  -3    1.20    3.40
  -4  14  -3    1.10    0.90
   4 -14   3    6.30    3.40
   4 -14   3    0.80    0.80
   4  14   3    0.00    0.40
   4  14   3   14.20    9.80
   4  14   3    1.70    1.20
  -4 -14  -3   16.00   11.00
  -4 -14  -3    1.70    0.90
  -4 -14  -3    0.20    0.70
  -4  14  -4    2.90    1.10
  -4  14  -4    2.70    2.10
   4 -14   4    0.50    1.30
   4 -14   4    4.60    1.40
   4  14   4    1.80    1.10
   4  14   4    4.20    1.60
   4  14   4    2.10    1.30
  -4 -14  -4    2.30    1.40
  -4 -14  -4    3.40    1.30
  -4 -14  -4    1.50    1.00
  -4  15   5   -0.70    0.90
  -4  15   5    2.40    1.50
  -4  15   5    2.20    1.30
   4 -15  -5    2.10    1.30
   4 -15  -5    1.90    0.90
   4 -15  -5    0.60    0.40
  -4  15   4    4.70    3.30
  -4  15   4    0.50    0.30
  -4  15   4    1.50    1.30
  -4  15   4    0.60    1.10
   4 -15  -4    8.80    6.00
   4 -15  -4    0.10    0.20
   4 -15  -4    1.70    0.80
   4 -15  -4    0.80    1.00
  -4  15   3   29.10   19.80
  -4  15   3   14.60    5.80
  -4  15   3    6.80    2.70
   4 -15  -3   33.50   22.80
   4 -15  -3   23.00    8.00
   4 -15  -3    8.30    3.00
   4 -15  -3    2.70    1.50
  -4  15   2  100.89   34.40
   4 -15  -2  104.69   35.70
  -4  15   1   24.10    9.50
   4 -15  -1   23.20    9.20
   4  15  -1   17.70    7.80
  -4 -15   1   15.00    5.90
  -4  15   0   -3.00    3.30
   4 -15   0    2.10    3.70
   4  15   0    1.40    2.60
  -4 -15   0    0.90    1.80
  -4  15  -1   27.70    9.60
  -4  15  -1   23.40    9.80
   4 -15   1   27.00    9.30
   4 -15   1   22.50    9.80
   4  15   1   26.30    8.80
   4  15   1   23.10    8.70
   4  15   1   28.80   10.80
  -4 -15  -1   23.20    7.70
  -4 -15  -1   26.50    9.90
  -4 -15  -1   28.90   10.80
  -4  15  -2    1.40    1.20
   4 -15   2    1.20    1.10
   4  15   2    0.20    0.20
   4  15   2    2.10    1.40
  -4 -15  -2    0.00    0.30
  -4 -15  -2    1.70    0.90
  -4  15  -3    5.80    2.20
  -4  15  -3    2.80    4.40
   4 -15   3    5.70    2.10
   4 -15   3    6.10    3.90
   4  15   3   14.30    9.80
   4  15   3    7.70    2.50
   4  15   3    4.10    1.80
   4  15   3    5.00    2.00
  -4 -15  -3    7.10    2.60
  -4 -15  -3   33.30   22.80
  -4 -15  -3    5.60    1.90
  -4 -15  -3    6.90    2.50
  -4  15  -4    0.40    1.60
  -4  15  -4    1.80    0.90
   4 -15   4    0.80    1.10
   4 -15   4    2.50    1.00
   4  15   4    3.20    2.00
   4  15   4    3.20    1.30
  -4 -15  -4    2.30    1.40
  -4 -15  -4    1.60    0.90
  -4  16   5   -0.20    0.80
  -4  16   5    1.80    1.20
  -4  16   5    0.60    1.00
  -4  16   5    0.70    0.30
   4 -16  -5    3.90    2.40
   4 -16  -5    1.00    0.40
   4 -16  -5    1.40    0.60
   4 -16  -5    0.40    0.30
  -4  16   4    1.30    0.50
  -4  16   4    4.10    3.30
  -4  16   4    2.40    1.30
  -4  16   4   -0.20    1.40
   4 -16  -4    1.60    1.30
   4 -16  -4    0.80    0.30
   4 -16  -4    1.70    1.00
   4 -16  -4    0.60    0.60
  -4  16   3   33.10   11.80
  -4  16   3   59.49   43.30
  -4  16   3   22.40    7.10
   4 -16  -3   67.29   49.00
   4 -16  -3   20.30    6.50
   4 -16  -3   35.60   12.20
  -4  16   2    0.10    0.50
   4 -16  -2    1.60    0.90
  -4  16   1   33.60   13.20
   4 -16  -1   27.20   10.70
  -4  16   0   10.40    5.80
  -4  16   0    0.80    0.80
   4 -16   0    0.80    1.00
   4  16   0    5.20    4.30
  -4 -16   0    6.30    3.40
  -4  16  -1    4.80    2.00
  -4  16  -1   15.50    7.30
   4 -16   1   14.20    7.30
   4 -16   1    7.70    2.80
   4  16   1    6.40    2.20
  -4 -16  -1    5.30    1.90
  -4 -16  -1    6.70    2.60
  -4  16  -2    3.30    1.80
  -4  16  -2    2.10    4.40
   4 -16   2    0.10    2.90
   4 -16   2    4.30    1.90
   4  16   2    0.80    0.30
   4  16   2    1.30    1.20
  -4 -16  -2    1.30    0.60
  -4 -16  -2    1.70    0.90
  -4  16  -3    8.90    3.30
  -4  16  -3    3.80    5.80
   4 -16   3    4.90    3.80
   4 -16   3   10.00    3.50
   4  16   3    8.40    3.20
   4  16   3   18.20    5.20
   4  16   3    7.10    2.60
  -4 -16  -3   16.00    4.80
  -4 -16  -3    8.50    2.80
  -4 -16  -3   10.20    3.60
  -4  16  -4    0.80    1.40
  -4  16  -4    0.20    0.70
   4 -16   4   -1.20    0.90
   4 -16   4    1.10    0.80
   4  16   4    1.80    1.20
   4  16   4    1.40    0.90
  -4 -16  -4    1.30    0.80
  -4 -16  -4    1.90    0.90
  -4  17   5    0.20    0.20
  -4  17   5    0.50    0.50
  -4  17   5    0.50    0.80
  -4  17   5    0.30    1.20
   4 -17  -5    0.20    0.50
   4 -17  -5   -0.10    0.30
  -4  17   4    6.50    5.10
  -4  17   4    5.90    2.10
  -4  17   4    4.70    2.10
   4 -17  -4    7.60    6.00
   4 -17  -4    4.30    1.50
   4 -17  -4    4.10    1.40
   4 -17  -4    3.90    1.40
  -4  17   3    4.40    3.40
  -4  17   3   10.00    3.20
   4 -17  -3   11.00    8.10
   4 -17  -3    2.60    1.70
   4 -17  -3    7.00    2.30
  -4  17   2   58.99   21.00
   4 -17  -2   60.09   21.40
  -4  17   1   13.50    4.70
   4 -17  -1    7.40    2.70
   4  17   0    5.60    5.00
  -4 -17   0    6.60    3.60
  -4  17  -1    5.40    4.90
  -4  17  -1   16.80    6.00
   4 -17   1    2.70    5.10
   4 -17   1   18.30    6.40
   4  17   1    4.80    1.60
   4  17   1    3.20    2.70
  -4 -17  -1    7.40    2.50
  -4 -17  -1    5.10    2.30
  -4  17  -2   11.00    5.30
  -4  17  -2    8.50    3.20
   4 -17   2   13.30    5.60
   4 -17   2    5.70    2.10
   4  17   2    8.40    2.60
   4  17   2    5.60    2.20
  -4 -17  -2   10.20    3.30
  -4 -17  -2    8.10    2.70
  -4  17  -3    6.60    5.10
  -4  17  -3    2.20    1.50
   4 -17   3    0.30    2.80
   4 -17   3    4.90    1.90
   4  17   3    5.30    2.00
   4  17   3    6.50    1.90
   4  17   3    6.40    2.50
  -4 -17  -3    5.00    1.80
  -4 -17  -3    4.70    1.70
  -4 -17  -3    4.20    1.40
  -4  17  -4   -1.00    1.20
  -4  17  -4    0.00    0.60
   4 -17   4    0.50    0.70
   4  17   4    1.80    1.10
   4  17   4    1.40    1.10
  -4 -17  -4    0.90    0.60
  -4 -17  -4    1.20    0.90
  -4  18   5    0.90    0.40
  -4  18   5    1.90    1.20
  -4  18   5   -0.70    1.20
   4 -18  -5    1.30    0.70
   4 -18  -5    0.60    0.40
  -4  18   4    1.60    0.60
  -4  18   4    3.00    2.50
  -4  18   4    2.40    1.40
  -4  18   4    1.50    0.60
   4 -18  -4    1.00    0.90
   4 -18  -4    2.00    1.00
   4 -18  -4    1.70    0.70
  -4  18   3    5.60    3.40
  -4  18   3    8.70    2.80
   4 -18  -3    8.30    2.70
  -4  18   1    1.80    1.00
   4 -18  -1    4.20    1.70
  -4  18   0   12.60    4.60
   4 -18   0    8.00    2.90
  -4  18  -1    1.20    4.30
  -4  18  -1    3.20    1.70
   4 -18   1    0.90    5.00
   4 -18   1    1.80    1.30
   4  18   1    1.00    0.40
   4  18   1    4.00    4.60
  -4 -18  -1    1.00    0.40
  -4 -18  -1    5.00    2.90
  -4  18  -2    3.20    1.70
  -4  18  -2    6.00    4.10
   4 -18   2    2.80    1.30
   4 -18   2    2.60    4.00
   4  18   2    2.70    1.40
  -4 -18  -2    5.40    1.90
  -4 -18  -2    4.70    1.50
  -4  18  -3   -0.80    3.40
   4 -18   3    0.40    2.20
   4  18   3    0.30    0.30
   4  18   3    0.40    1.30
   4  18   3   -0.20    1.10
  -4 -18  -3    0.20    0.40
  -4 -18  -3    2.40    1.00
  -4 -18  -3    0.20    0.70
  -4  18  -4    1.30    1.20
  -4  18  -4    2.00    0.90
   4 -18   4    0.60    0.60
   4  18   4    5.40    3.20
   4  18   4    4.80    2.10
  -4 -18  -4    6.30    3.70
  -4 -18  -4    4.10    1.70
  -4  19   5    0.10    0.20
  -4  19   5    2.50    1.60
   4 -19  -5    0.10    0.20
   4 -19  -5    1.20    0.80
  -4  19   4    6.40    4.60
  -4  19   4    2.40    1.80
  -4  19   4    0.80    0.30
  -4  19   4    3.10    2.00
  -4  19   4    1.10    0.50
   4 -19  -4    5.80    4.10
   4 -19  -4    1.00    0.70
   4 -19  -4    0.90    0.50
   4 -19  -4    3.30    1.40
  -4  19   3   11.60    3.70
   4 -19  -3    9.50    3.00
  -4  19   2   10.40    3.90
   4 -19  -2    8.30    3.20
  -4  19   0    1.70    1.30
   4 -19   0    2.10    1.20
  -4  19  -1   18.60    8.60
  -4  19  -1   19.20    7.20
   4 -19   1   32.10   11.50
   4  19   1   35.50    9.20
   4  19   1    4.00    6.40
  -4  19  -2    6.30    2.50
  -4  19  -2    2.30    3.70
   4 -19   2    5.20    1.90
   4 -19   2    3.70    4.30
   4  19   2    5.40    1.70
   4  19   2    7.20    2.60
   4  19   2   11.40    3.30
  -4 -19  -2    9.00    2.90
  -4 -19  -2   10.90    3.20
  -4 -19  -2    6.00    2.00
  -4  19  -3    3.40    2.90
  -4  19  -3    3.00    1.40
   4 -19   3    5.60    1.90
   4 -19   3    3.30    2.20
   4  19   3    6.70    1.80
   4  19   3    1.20    1.40
   4  19   3    9.70    3.60
  -4 -19  -3    4.80    1.50
  -4 -19  -3    4.40    1.70
  -4  19  -4   -1.20    1.00
   4 -19   4   -0.40    0.50
   4  19   4    4.90    2.90
   4  19   4   -0.30    1.20
  -4 -19  -4    3.30    2.00
  -4 -19  -4    1.60    1.00
  -4  20   5    4.30    0.80
  -4  20   5    1.60    1.50
   4 -20  -5    5.70    1.10
   4 -20  -5    1.30    0.80
  -4  20   4    0.60    0.40
  -4  20   4    2.20    1.70
  -4  20   4    2.10    1.70
   4 -20  -4    0.90    0.70
   4 -20  -4    1.50    1.00
   4 -20  -4    1.40    0.70
   4 -20  -4    1.00    0.50
  -4  20   3    1.10    0.70
   4 -20  -3    1.30    0.80
  -4  20   1   38.50   13.80
   4 -20  -1   33.90   12.10
  -4  20   0   11.30    4.40
   4 -20   0    9.60    3.60
  -4  20  -1   23.60    7.70
   4 -20   1   19.60    6.30
  -4  20  -2    0.90    1.20
  -4  20  -2   -5.90    4.30
   4 -20   2   -0.30    0.90
   4 -20   2    8.70    5.40
   4  20   2    0.00    0.20
   4  20   2    2.00    1.20
   4  20   2    0.10    0.60
  -4 -20  -2    0.10    0.30
  -4 -20  -2    1.70    1.00
  -4 -20  -2    0.20    0.60
  -4  20  -3    1.50    1.10
  -4  20  -3    6.00    2.90
   4 -20   3    1.70    1.10
   4 -20   3   -1.10    1.80
   4  20   3    1.70    1.30
  -4 -20  -3    0.50    0.40
  -4 -20  -3    1.70    0.90
  -4  20  -4    0.70    0.90
   4 -20   4   -0.40    0.50
   4  20   4    2.00    1.30
  -4 -20  -4    1.40    0.90
  -4  21   4    7.10    4.30
  -4  21   4    1.10    1.50
   4 -21  -4    8.90    5.40
   4 -21  -4    1.40    0.70
   4 -21  -4    1.40    1.00
  -4  21   3    0.00    0.50
   4 -21  -3    1.70    0.90
  -4  21   2    1.80    1.00
   4 -21  -2    4.30    1.80
  -4  21   1   14.40    5.40
   4 -21  -1   14.70    5.50
  -4  21   0    1.30    1.80
   4 -21   0    1.50    1.40
  -4  21  -1    5.20    2.20
   4 -21   1    5.10    2.00
  -4  21  -2    1.10    1.30
  -4  21  -2   -1.70    4.10
   4 -21   2   -0.80    0.90
   4 -21   2   -3.70    4.50
   4  21   2    0.40    0.30
   4  21   2    1.40    1.10
   4  21   2    0.90    1.60
  -4 -21  -2    0.20    0.30
  -4 -21  -2    1.00    0.60
  -4  21  -3    2.30    2.10
  -4  21  -3    0.20    0.70
   4 -21   3   -0.80    1.70
   4  21   3    4.30    2.00
  -4 -21  -3    0.00    0.20
  -4  21  -4   -0.20    0.80
   4 -21   4    0.00    0.50
   4  21   4    1.00    1.20
  -4 -21  -4    1.80    1.00
  -4 -21  -4    0.70    0.70
  -4  22   4    0.10    0.40
  -4  22   4    1.30    0.90
  -4  22   4    2.40    1.60
   4 -22  -4    1.70    1.10
   4 -22  -4   -0.60    0.80
   4 -22  -4    0.80    0.60
   4 -22  -4   -0.50    0.40
  -4  22   3    2.20    1.00
   4 -22  -3    1.80    1.00
  -4  22   2   42.00   13.10
   4 -22  -2   36.50   11.40
  -4  22   1   19.70    6.50
   4 -22  -1   20.90    6.80
  -4  22   0  310.67   97.99
   4 -22   0  231.58   72.89
  -4  22  -1   10.60    3.90
   4 -22   1    5.40    2.10
  -4  22  -2    3.60    4.70
   4  22   2    1.00    0.40
   4  22   2    1.80    1.20
  -4 -22  -2    0.80    0.40
  -4 -22  -2    0.60    0.60
  -4  22  -3    0.60    1.70
  -4  22  -3    0.10    0.70
   4 -22   3   -2.10    1.70
   4  22   3    0.40    0.80
  -4 -22  -3    0.00    0.20
  -4  23   4    0.00    0.40
   4 -23  -4    1.30    0.80
   4 -23  -4    1.30    0.60
  -4  23   3    0.80    0.70
   4 -23  -3   -0.50    0.80
  -4  23   1    3.80    2.00
   4 -23  -1    6.40    2.50
  -4  23   0   -0.20    2.10
   4 -23   0    2.40    1.60
  -4  23  -1    3.30    1.90
   4 -23   1    6.30    2.40
  -4  23  -2    2.30    1.60
   4 -23   2    1.40    1.30
   4  23   2    2.70    0.80
   4  23   2    1.70    1.10
  -4 -23  -2    3.50    1.20
  -4 -23  -2    2.20    0.90
  -4  23  -3   -0.30    1.30
   4 -23   3    1.60    1.50
  -4  24   4    0.20    0.60
   4 -24  -4    0.90    0.60
  -4  24   3    0.90    0.80
   4 -24  -3    5.10    1.90
  -4  24   2    1.20    1.00
   4 -24  -2    0.30    1.20
  -4  24   1   80.09   25.00
   4 -24  -1   73.89   22.90
  -4  24   0   13.90    5.00
   4 -24   0   18.60    6.00
  -4  24  -1    2.60    1.70
   4 -24   1    4.30    1.90
  -4  24  -2   -1.30    0.90
   4 -24   2   -0.30    1.10
  -4 -24  -2    1.60    0.80
  -4  24  -3   -0.90    1.10
  -4  25   3    0.90    0.80
   4 -25  -3    2.40    1.20
  -4  25   2    0.50    0.90
   4 -25  -2    2.30    1.70
  -4  25   1    0.50    1.30
   4 -25  -1    2.80    1.60
  -4  25   0    3.90    2.40
   4 -25   0    0.30    1.20
  -4  25  -2   -0.10    0.70
   4  25   2    0.20    0.20
  -4 -25  -2    0.10    0.30
  -4  25  -3    0.50    1.10
  -4  26   3    0.80    0.90
   4 -26  -3    0.70    0.90
  -4  26   2    6.80    2.60
   4 -26  -2   11.60    3.90
  -4  26   1    1.10    1.50
   4 -26  -1    3.20    1.70
  -4  26   0   27.40    9.60
   4 -26   0   24.50    8.20
  -4  26  -1    1.50    1.40
   4 -26   1    4.70    2.10
  -4  26  -2    0.20    0.50
  -4 -26  -2    0.60    0.40
  -4  27   3   -0.10    0.80
   4 -27  -3    1.00    0.90
  -4  27   2    2.30    1.50
   4 -27  -2    6.30    2.60
  -4  27   1   -0.80    1.50
   4 -27  -1    1.50    1.50
  -4  27   0    1.50    2.00
   4 -27   0    1.50    1.40
  -4  27  -1    0.20    1.30
   4 -27   1    1.50    1.40
  -4  28   3    0.30    1.00
   4 -28  -3    1.50    1.00
  -4  28   2   -0.20    1.00
   4 -28  -2    1.20    1.50
  -4  28   1    0.90    1.70
   4 -28  -1    2.20    1.60
  -4  28   0    1.30    2.00
   4 -28   0    0.40    1.30
  -4  28  -1    0.30    1.20
   4 -28   1    0.50    1.20
  -4  29   3   -0.20    0.90
   4 -29  -3    1.20    0.80
  -4  29   2    0.60    1.20
   4 -29  -2    2.20    1.60
  -4  29   1    0.50    1.50
   4 -29  -1    2.60    1.70
  -4  29   0    0.90    1.80
   4 -29   0    0.30    1.20
  -4  29  -1   -0.10    1.10
  -4  30   3   -0.20    1.10
   4 -30  -3    0.20    0.70
  -4  30   2    0.60    1.00
   4 -30  -2   -1.80    1.20
  -4  30   1    1.60    1.80
   4 -30  -1    2.80    1.70
  -4  30   0   -0.10    1.80
   4 -30   0    3.00    1.60
  -4  30  -1    0.00    0.80
  -4  31   2   -0.30    0.90
   4 -31  -2   -0.80    1.00
  -4  31   1    0.10    1.40
   4 -31  -1    2.90    1.50
  -4  31   0   -0.60    1.70
   4 -31   0   -0.60    1.20
  -4  32   2    0.20    1.10
   4 -32  -2   -0.30    0.90
  -4  32   1    1.20    1.30
   4 -32  -1    1.10    1.10
  -4  32   0   -1.20    1.40
  -4  33   1    0.30    1.20
   4 -33  -1    0.80    1.10
  -4  33   0    0.50    1.00
   5   0  -6    0.30    0.20
   5   0  -6    0.40    0.50
  -5   0   6    0.40    0.30
   5   0  -4    2.90    2.50
   5   0  -4    2.40    0.80
   5   0  -4   -0.70    3.00
   5   0  -4    5.10    2.10
  -5   0   4    1.10    1.60
  -5   0   4    1.90    0.70
  -5   0   4    3.00    1.80
  -5   0   4   -0.20    2.90
   5   0  -2  144.29   39.30
   5   0  -2    9.60   11.30
   5   0  -2   97.79   37.80
  -5   0   2  124.79   43.10
  -5   0   2   12.90   14.40
  -5   0   2   92.59   35.80
  -5   0   2  147.59   40.20
   5   0   2    4.30    4.50
  -5   0  -2    3.90    4.00
  -5   0  -2   62.99   21.10
   5   0   4    1.40    1.10
   5   0   4    0.20    1.20
  -5   0  -4    0.80    0.70
  -5   0  -4    0.40    1.30
  -5   1   6    0.00    0.30
   5  -1  -6   -0.10    0.20
   5  -1  -6    0.20    0.50
   5   1  -6    0.10    0.20
   5   1  -6    0.10    0.50
  -5  -1   6    0.20    0.40
  -5   1   5    0.60    0.60
  -5   1   5    0.40    2.00
  -5   1   5    0.00    1.00
  -5   1   5    1.20    1.30
   5  -1  -5    0.50    1.00
   5  -1  -5    0.50    0.40
   5  -1  -5    2.00    2.30
   5  -1  -5    1.50    0.60
   5  -1  -5    1.00    1.20
   5   1  -5    1.00    1.20
   5   1  -5    0.60    1.30
   5   1  -5    1.20    2.00
   5   1  -5    0.70    0.60
  -5  -1   5    0.70    1.10
  -5  -1   5    0.20    1.70
  -5  -1   5    0.40    0.80
  -5   1   4    0.90    2.80
  -5   1   4    0.10    0.30
  -5   1   4    2.80    2.40
   5  -1  -4    4.00    1.80
   5  -1  -4    0.60    0.40
   5  -1  -4   -0.60    2.30
   5  -1  -4    0.50    0.30
   5  -1  -4    6.50    4.70
   5   1  -4   10.30    7.30
   5   1  -4    0.20    0.50
   5   1  -4   -1.50    2.80
   5   1  -4    2.50    1.70
  -5  -1   4    4.00    3.20
  -5  -1   4    0.70    1.60
  -5  -1   4    1.00    0.60
  -5   1   3    9.60    3.80
  -5   1   3    2.20    0.80
  -5   1   3  179.98  151.48
  -5   1   3    6.30    2.00
   5  -1  -3    5.20    1.60
   5  -1  -3    1.60    0.60
   5  -1  -3   10.70    4.00
   5  -1  -3    5.40    2.10
   5   1  -3   63.69   53.89
   5   1  -3    5.10    2.10
   5   1  -3    9.80    4.20
  -5  -1   3   57.19   48.40
  -5  -1   3    5.10    2.70
  -5  -1   3    4.20    2.40
  -5   1   2   12.70    5.10
  -5   1   2  110.19  110.09
  -5   1   2   12.70    2.50
   5  -1  -2   12.70    2.40
   5  -1  -2   55.89   55.99
   5  -1  -2   14.10    5.70
   5   1  -2    8.50    3.10
   5   1  -2   13.80   16.60
   5   1  -2   11.70    3.00
  -5  -1   2   15.30   19.00
  -5  -1   2    8.30    3.20
  -5  -1   2   14.20    3.30
  -5   1   1    4.60    1.80
  -5   1   1    7.60    7.80
  -5   1   1   13.70    6.30
   5  -1  -1    3.60    4.80
   5  -1  -1    4.10    1.70
   5  -1  -1    9.20    4.30
   5   1  -1    3.60    1.60
  -5  -1   1    4.10    1.80
  -5   1   0    2.20    1.30
   5  -1   0    1.50    1.10
   5   1   0    4.80    2.10
  -5  -1   0    1.50    0.80
  -5  -1   0    2.90    1.40
  -5   1  -1  241.28   96.69
   5  -1   1  252.37  101.09
   5   1   1   40.70   41.10
   5   1   1  104.59   28.50
  -5  -1  -1   66.79   66.89
  -5  -1  -1  110.59   30.10
  -5   1  -2   10.20    8.90
  -5   1  -2   50.69   20.00
   5  -1   2   47.90   18.90
   5   1   2   58.39   49.40
   5   1   2   10.70    4.00
  -5  -1  -2   53.29   45.30
  -5  -1  -2   10.80    3.90
   5   1   3   13.40    9.90
   5   1   3    2.90    1.80
  -5  -1  -3   10.20    7.50
  -5  -1  -3    3.80    1.90
  -5   1  -4    0.20    0.50
  -5   1  -4    0.40    1.30
   5  -1   4    0.80    0.80
   5   1   4    3.00    2.30
   5   1   4   -0.30    1.20
  -5  -1  -4    2.30    1.70
  -5  -1  -4    0.40    1.30
  -5   2   6   -0.10    0.30
   5  -2  -6    0.10    0.20
   5  -2  -6    0.30    0.40
   5   2  -6    0.20    0.20
  -5  -2   6    0.40    0.50
  -5   2   5    3.20    2.80
  -5   2   5    3.10    2.20
  -5   2   5    6.20    2.20
   5  -2  -5    6.20    1.30
   5  -2  -5    1.70    1.70
   5  -2  -5    2.30    2.00
   5  -2  -5    4.90    1.70
   5   2  -5    4.30    2.30
   5   2  -5    0.70    1.20
   5   2  -5    4.80    1.60
  -5  -2   5    1.70    1.80
  -5  -2   5    4.00    2.60
  -5  -2   5    4.20    2.50
  -5   2   4    2.10    2.20
  -5   2   4    1.30    0.40
  -5   2   4    2.00    2.00
  -5   2   4    0.70    0.50
  -5   2   4    0.30    0.90
   5  -2  -4    1.10    1.10
   5  -2  -4    0.70    0.50
   5  -2  -4    0.30    1.50
   5  -2  -4    1.10    0.60
   5  -2  -4    4.90    3.70
   5   2  -4    1.70    2.70
   5   2  -4    1.80    1.90
   5   2  -4   -0.10    0.70
  -5  -2   4    2.90    2.80
  -5  -2   4    1.90    2.10
  -5  -2   4    0.80    1.00
  -5   2   3   23.40   21.00
  -5   2   3   39.50   13.70
  -5   2   3   67.79   22.10
  -5   2   3   94.59   35.20
   5  -2  -3   41.50   14.40
   5  -2  -3   63.79   23.80
   5  -2  -3   78.79   25.70
   5  -2  -3   30.00   26.20
   5   2  -3   60.99   18.50
   5   2  -3   86.69   28.30
  -5  -2   3   83.29   27.20
  -5  -2   3   54.19   16.40
  -5   2   2    1.30    0.80
  -5   2   2    6.10    2.60
   5  -2  -2    4.70    2.00
   5  -2  -2    1.50    0.80
   5   2  -2   18.10   20.40
   5   2  -2    5.30    1.50
   5   2  -2    0.20    0.90
  -5  -2   2   24.10   27.00
  -5  -2   2    1.10    1.10
  -5   2   1   13.90    5.30
  -5   2   1    8.40    3.90
  -5   2   1    5.90    5.50
   5  -2  -1   22.20    8.40
   5  -2  -1    7.20    6.50
   5  -2  -1    7.20    3.40
   5   2  -1    6.70    2.20
  -5  -2   1    9.80    4.00
  -5  -2   1    5.80    1.90
  -5   2   0  246.98   98.99
   5  -2   0  243.08   97.39
   5   2   0  331.57  104.29
   5   2   0  222.38   83.69
   5   2   0  172.68   57.99
  -5  -2   0  246.48   77.49
  -5  -2   0  195.98   65.79
  -5  -2   0  250.07   94.09
  -5   2  -1    9.20    3.80
   5  -2   1   11.90    4.80
   5   2   1  692.53  687.43
   5   2   1   29.60    8.20
   5   2   1   26.00    8.90
  -5  -2  -1  856.81  850.41
  -5  -2  -1   31.50   10.70
  -5  -2  -1   26.90    7.40
  -5   2  -2  488.85  359.46
   5  -2   2  428.86  315.27
   5   2   2  441.06  324.17
   5   2   2    2.60    1.60
  -5  -2  -2  557.54  409.86
  -5  -2  -2    1.70    1.00
  -5   2  -3   15.90   11.70
  -5   2  -3   19.40    6.40
   5  -2   3   13.30    9.80
   5  -2   3   18.60    6.10
   5   2   3   14.50   10.70
   5   2   3   20.80    6.80
  -5  -2  -3   32.20   23.50
  -5  -2  -3   22.00    7.10
  -5   2  -4    0.40    0.60
  -5   2  -4    0.10    0.40
   5  -2   4    1.00    0.90
   5  -2   4    0.20    0.20
   5   2   4    0.50    0.80
  -5  -2  -4    2.40    1.80
  -5  -2  -4    0.60    1.20
  -5   3   6    0.30    0.30
   5  -3  -6    0.00    0.20
   5  -3  -6    0.10    0.40
   5   3  -6    0.00    0.30
  -5  -3   6    0.00    0.40
  -5   3   5    0.20    0.10
  -5   3   5    1.80    0.80
  -5   3   5    8.10    6.50
  -5   3   5    1.10    1.10
  -5   3   5    0.00    1.70
   5  -3  -5    8.80    7.00
   5  -3  -5    0.20    0.10
   5  -3  -5    0.80    1.40
   5  -3  -5    1.20    0.80
   5  -3  -5    0.70    0.80
   5   3  -5   -0.20    2.30
   5   3  -5    0.40    1.20
   5   3  -5    0.30    0.30
  -5  -3   5    0.60    1.40
  -5  -3   5   -0.40    2.20
  -5  -3   5    0.20    0.30
  -5   3   4    1.70    0.60
  -5   3   4    0.90    0.50
  -5   3   4    1.80    1.70
  -5   3   4    1.20    0.90
  -5   3   4    1.90    1.30
   5  -3  -4    1.10    0.50
   5  -3  -4    1.70    1.20
   5  -3  -4    2.30    1.60
   5  -3  -4    2.60    1.20
   5  -3  -4    3.60    1.50
   5   3  -4    2.80    1.80
   5   3  -4    1.20    1.90
   5   3  -4    0.80    1.00
  -5  -3   4    3.40    2.10
  -5  -3   4    1.60    2.20
  -5   3   3   24.00    9.50
  -5   3   3   32.70   10.90
  -5   3   3   27.30    9.50
  -5   3   3   27.70    6.80
  -5   3   3    7.20    9.20
   5  -3  -3   30.10   10.00
   5  -3  -3   15.00   14.90
   5  -3  -3   26.40    9.20
   5  -3  -3   28.20    6.80
   5  -3  -3   27.10   10.70
   5   3  -3   19.30   17.40
   5   3  -3   25.00    6.30
  -5  -3   3   13.60   13.00
  -5  -3   3   31.00    7.70
  -5   3   2   18.40    7.20
  -5   3   2    3.30    1.40
  -5   3   2    7.60    2.60
  -5   3   2   25.80   27.50
   5  -3  -2   20.50    8.00
   5  -3  -2    3.30    1.50
   5  -3  -2   10.00    3.40
   5  -3  -2   21.20   23.00
   5   3  -2    8.60    3.10
  -5  -3   2    6.30    2.40
  -5   3   1   53.79   20.20
  -5   3   1   36.30   30.00
  -5   3   1   56.69   22.70
   5  -3  -1   34.50   28.70
   5  -3  -1   46.80   18.80
   5  -3  -1   49.30   18.50
   5   3  -1   53.59   16.90
  -5  -3   1   46.00   14.50
  -5   3   0    7.10    3.00
   5  -3   0    5.90    2.50
   5   3   0    6.20    2.30
   5   3   0    1.90    0.70
  -5  -3   0    1.30    0.60
  -5  -3   0    4.20    1.60
  -5   3  -1   91.39   36.60
   5  -3   1   91.49   36.70
   5   3   1   50.79   50.39
   5   3   1   77.39   21.10
   5   3   1   88.89   34.40
   5   3   1   80.19   27.00
  -5  -3  -1   63.59   63.09
  -5  -3  -1   83.09   22.60
  -5  -3  -1  104.19   40.20
  -5  -3  -1   64.89   21.80
  -5   3  -2    0.80    0.70
   5  -3   2    0.60    0.60
   5   3   2    0.10    0.80
   5   3   2  104.19   90.79
   5   3   2    2.50    1.70
  -5  -3  -2  130.59  113.69
  -5  -3  -2   -0.60    1.10
  -5  -3  -2    0.20    0.50
  -5   3  -3    2.20    0.80
   5  -3   3    1.00    0.50
   5   3   3    3.30    2.90
   5   3   3    3.70    1.70
  -5  -3  -3    1.50    1.80
  -5  -3  -3    3.10    1.50
  -5   3  -4    0.00    0.60
  -5   3  -4    0.70    0.40
   5  -3   4    1.30    1.20
   5  -3   4    0.30    0.30
   5   3   4    0.40    0.80
  -5  -3  -4    0.50    0.70
  -5  -3  -4    0.50    0.90
  -5   4   6    0.40    0.30
  -5   4   6    0.20    0.70
   5  -4  -6   -0.10    0.20
   5  -4  -6    1.00    0.50
   5   4  -6    0.10    0.30
  -5   4   5    0.20    0.40
  -5   4   5    1.00    0.80
  -5   4   5   -1.30    1.40
  -5   4   5    0.30    1.00
  -5   4   5    0.00    1.30
   5  -4  -5    0.30    0.40
   5  -4  -5    0.70    1.20
   5  -4  -5    1.00    0.70
   5  -4  -5    0.40    1.20
   5   4  -5    0.10    1.20
   5   4  -5    1.60    2.70
  -5  -4   5    0.80    1.50
  -5  -4   5    2.50    2.50
  -5   4   4    1.20    0.80
  -5   4   4    0.30    0.40
  -5   4   4    2.40    1.80
  -5   4   4    0.70    0.40
  -5   4   4    8.20    6.30
   5  -4  -4    0.20    0.30
   5  -4  -4   13.60   10.10
   5  -4  -4    1.10    1.40
   5  -4  -4    0.70    0.40
   5  -4  -4    2.00    1.90
   5   4  -4    5.10    4.60
   5   4  -4    1.00    0.60
  -5  -4   4    9.00    7.40
  -5  -4   4    1.40    0.80
  -5   4   3   13.30    5.30
  -5   4   3   10.40    3.50
  -5   4   3   10.70    3.90
  -5   4   3   98.39   82.99
  -5   4   3    8.50    3.40
  -5   4   3   18.90    7.10
   5  -4  -3   10.00    3.30
   5  -4  -3   75.39   63.69
   5  -4  -3   14.80    5.20
   5  -4  -3    9.90    3.80
   5  -4  -3   13.50    5.50
   5   4  -3    7.80    3.50
  -5  -4   3    8.30    3.70
  -5   4   2   15.00    5.90
  -5   4   2   32.60   33.90
  -5   4   2   19.50    6.60
   5  -4  -2   14.40    5.60
   5  -4  -2   16.90   18.40
   5  -4  -2   34.80   11.70
   5   4  -2   28.30    9.90
  -5  -4   2   21.20    7.40
  -5   4   1   39.20   14.80
  -5   4   1  148.19  120.59
  -5   4   1   33.80   13.60
   5  -4  -1  178.68  145.29
   5  -4  -1   35.40   13.40
   5  -4  -1   37.00   14.90
   5   4  -1   44.20   12.00
  -5  -4   1   49.99   13.60
  -5   4   0  108.69   43.60
   5  -4   0  104.49   41.90
   5   4   0  113.39   30.80
   5   4   0   96.79   32.50
  -5  -4   0  129.89   35.30
  -5  -4   0   90.99   30.60
  -5   4  -1    2.70    1.30
   5  -4   1    3.10    1.40
   5   4   1  278.67  276.57
   5   4   1    7.60    2.20
   5   4   1    4.50    1.80
  -5  -4  -1  352.16  349.57
  -5  -4  -1    7.10    2.60
  -5  -4  -1    6.30    1.80
  -5   4  -2    6.50    2.70
   5  -4   2    7.60    3.10
   5   4   2   19.50   17.20
   5   4   2    3.10    1.30
   5   4   2    2.50    1.60
   5   4   2    2.80    1.50
  -5  -4  -2   24.10   21.20
  -5  -4  -2    3.10    1.30
  -5  -4  -2    1.70    0.90
  -5   4  -3   10.90    3.60
   5  -4   3    9.40    7.20
   5  -4   3   12.40    4.10
   5   4   3    6.80    5.30
   5   4   3   15.10    4.90
   5   4   3   15.30    5.70
  -5  -4  -3    3.40    2.90
  -5  -4  -3   14.30    5.30
  -5  -4  -3   16.70    5.40
  -5   4  -4    0.10    0.50
  -5   4  -4    1.60    0.70
   5  -4   4    0.70    0.90
   5  -4   4    0.80    0.40
   5   4   4    2.10    1.80
  -5  -4  -4    1.90    1.50
  -5  -4  -4    0.60    1.20
  -5  -4  -4    0.20    0.60
  -5  -4  -5    0.20    0.90
  -5   5   6    0.00    0.30
  -5   5   6    1.10    0.80
   5  -5  -6    0.10    0.20
   5  -5  -6   -0.10    0.40
  -5   5   5   -0.30    1.00
  -5   5   5   -0.70    1.30
  -5   5   5   -0.10    0.40
  -5   5   5    1.40    0.90
  -5   5   5   -1.00    1.70
   5  -5  -5    0.10    0.30
   5  -5  -5    0.40    1.10
   5  -5  -5    1.00    0.70
   5  -5  -5    0.90    1.40
   5   5  -5   -1.00    1.30
   5   5  -5    1.10    2.50
  -5  -5   5    0.60    1.40
  -5  -5   5    0.10    2.50
  -5   5   4   -0.30    1.60
  -5   5   4    5.40    2.30
  -5   5   4    6.10    2.60
  -5   5   4    2.80    1.20
  -5   5   4    3.00    1.10
   5  -5  -4    2.50    1.40
   5  -5  -4    3.10    1.00
   5  -5  -4    3.00    1.10
   5  -5  -4    0.80    1.70
   5  -5  -4    0.00    1.60
   5   5  -4    2.30    2.60
  -5  -5   4    1.90    3.20
  -5  -5   4    2.50    3.50
  -5   5   3  173.78  151.28
  -5   5   3   19.50    7.80
  -5   5   3   20.20    6.00
  -5   5   3   19.50    7.30
  -5   5   3   41.30   15.50
   5  -5  -3  254.97  221.98
   5  -5  -3   18.50    5.50
   5  -5  -3   21.40    8.00
   5  -5  -3   21.90    8.90
   5   5  -3   42.30   16.20
  -5  -5   3   39.00   14.90
  -5   5   2   53.79   54.59
  -5   5   2   68.29   27.40
  -5   5   2   69.39   26.80
  -5   5   2   56.89   19.10
   5  -5  -2   80.69   31.20
   5  -5  -2   70.79   28.50
   5  -5  -2   65.39   22.00
   5  -5  -2   50.59   51.09
   5   5  -2   74.09   25.70
  -5  -5   2   78.59   27.20
  -5   5   1  134.79  109.59
  -5   5   1    4.70    2.10
  -5   5   1    1.40    1.60
   5  -5  -1  112.99   91.89
   5  -5  -1    1.80    1.40
   5  -5  -1    2.40    1.40
  -5  -5   1   11.30    4.20
  -5   5   0    1.60    1.30
   5  -5   0    4.00    2.10
   5   5   0    7.20    2.60
   5   5   0    1.70    0.60
  -5  -5   0    1.60    0.70
  -5  -5   0    3.60    1.40
  -5   5  -1   31.60   12.70
   5  -5   1   33.20   13.40
   5   5   1   28.20    7.70
   5   5   1   26.20   10.10
   5   5   1   23.50    8.00
  -5  -5  -1   29.50    8.10
  -5  -5  -1   21.90    7.40
  -5  -5  -1   30.00   11.60
  -5   5  -2   31.50   12.40
   5  -5   2   30.80   12.20
   5   5   2   42.40   14.20
   5   5   2   30.00    8.80
   5   5   2   39.70   14.90
  -5  -5  -2   40.10   13.50
  -5  -5  -2   33.10   12.50
  -5  -5  -2   36.40   10.60
  -5   5  -3   18.80    6.20
   5  -5   3   16.80    5.50
   5   5   3   18.30    5.80
   5   5   3   68.69   50.09
   5   5   3   17.50    6.30
  -5  -5  -3   79.09   57.59
  -5  -5  -3   10.60    3.90
  -5  -5  -3   17.80    5.80
  -5   5  -4   -0.30    0.50
  -5   5  -4    1.90    0.80
   5  -5   4    0.40    0.80
   5  -5   4    2.30    0.90
   5   5   4   -0.30    1.10
   5   5   4    0.40    0.90
  -5  -5  -4    3.10    2.30
  -5  -5  -4    0.50    1.20
  -5  -5  -4    0.50    0.60
  -5   6   6    0.20    0.30
  -5   6   6   -0.80    0.70
   5  -6  -6    0.00    0.20
   5  -6  -6   -0.20    0.40
  -5   6   5   -0.20    1.50
  -5   6   5    0.50    0.40
  -5   6   5    2.60    2.40
  -5   6   5    1.30    1.00
   5  -6  -5    3.20    2.50
   5  -6  -5    0.40    0.40
   5  -6  -5    1.50    0.80
   5  -6  -5    0.50    1.20
   5   6  -5   -0.90    2.90
  -5  -6   5    0.80    1.20
  -5  -6   5    1.10    3.20
  -5   6   4    3.20    1.90
  -5   6   4    0.20    0.30
  -5   6   4    3.50    1.80
  -5   6   4    3.20    3.00
  -5   6   4    0.90    0.70
  -5   6   4    1.40    1.30
   5  -6  -4    0.80    0.40
   5  -6  -4    3.40    2.90
   5  -6  -4    3.00    1.60
   5  -6  -4    3.60    1.30
   5  -6  -4   -1.70    2.10
   5   6  -4   -0.20    2.80
  -5  -6   4    1.80    3.70
  -5   6   3   11.00    3.40
  -5   6   3    6.70    3.30
  -5   6   3  106.59   92.89
  -5   6   3   14.50    4.90
  -5   6   3   11.20    4.30
   5  -6  -3   10.10    3.90
   5  -6  -3   17.00    5.70
   5  -6  -3  122.29  106.49
   5  -6  -3   10.00    4.60
   5  -6  -3    8.40    2.60
   5   6  -3   13.70    6.40
  -5  -6   3   12.00    5.50
  -5   6   2   12.10    5.10
  -5   6   2  128.49  127.79
   5  -6  -2  166.18  165.08
   5  -6  -2    9.20    4.10
   5   6  -2    2.60    1.80
  -5  -6   2    2.80    1.60
  -5   6   1   25.40   25.30
  -5   6   1    3.30    1.80
   5  -6  -1   23.40   23.30
   5  -6  -1    6.50    3.00
   5   6  -1    1.80    1.10
   5   6  -1    4.80    1.30
  -5  -6   1    3.30    0.90
  -5  -6   1    3.00    1.60
  -5   6   0  202.68   81.19
   5  -6   0  216.88   86.89
   5   6   0  201.88   54.79
   5   6   0  168.78   56.69
  -5  -6   0  201.58   54.79
  -5  -6   0  110.69   37.20
  -5   6  -1   15.20    5.80
   5  -6   1   13.10    5.00
   5   6   1   11.50    3.50
   5   6   1   10.40    3.80
  -5  -6  -1   10.30    3.20
  -5  -6  -1    8.90    3.20
  -5   6  -2    3.60    1.70
   5  -6   2    4.20    2.00
   5   6   2    0.50    0.60
   5   6   2    2.50    1.50
  -5  -6  -2    0.80    0.70
  -5  -6  -2    1.50    1.30
  -5   6  -3    4.60    1.70
   5  -6   3    3.50    1.40
   5   6   3   10.70    3.50
   5   6   3    4.70    3.80
   5   6   3    6.80    2.80
   5   6   3   12.40    4.40
  -5  -6  -3    7.10    5.40
  -5  -6  -3   10.40    3.70
  -5  -6  -3   10.60    3.60
  -5   6  -4   -0.10    0.40
   5  -6   4    0.40    0.90
   5  -6   4    0.70    0.50
   5   6   4   -0.20    1.00
   5   6   4   -0.30    0.80
  -5  -6  -4    0.60    0.80
  -5  -6  -4    0.50    1.00
  -5  -6  -4    0.20    0.50
  -5   7   6    0.40    0.30
   5  -7  -6    0.20    0.30
  -5   7   5    1.00    1.40
  -5   7   5    0.70    0.50
  -5   7   5    5.50    4.20
  -5   7   5    2.00    1.00
   5  -7  -5    0.10    0.30
   5  -7  -5   11.30    8.10
   5  -7  -5    0.40    0.50
   5  -7  -5    1.70    1.30
   5   7  -5    0.00    3.00
  -5  -7   5    1.30    3.80
  -5   7   4    2.00    1.50
  -5   7   4    0.80    1.90
  -5   7   4    6.90    5.50
  -5   7   4    1.70    0.60
  -5   7   4    0.80    0.70
  -5   7   4    3.40    1.50
   5  -7  -4    3.40    1.40
   5  -7  -4    5.90    4.60
   5  -7  -4    1.60    0.60
   5  -7  -4    1.50    0.60
   5  -7  -4    1.80    1.30
   5   7  -4    2.00    3.40
  -5  -7   4   -1.00    3.90
  -5   7   3    4.20    1.50
  -5   7   3   45.40   39.70
   5  -7  -3    4.60    1.60
   5  -7  -3   58.19   50.79
   5   7  -3    1.30    2.80
  -5  -7   3    5.30    3.70
  -5   7   2   88.49   34.20
  -5   7   2  262.87  261.07
   5  -7  -2  181.38  180.18
   5  -7  -2   99.09   38.30
   5   7  -2   59.29   19.50
  -5  -7   2   59.89   19.60
  -5   7   1  108.49   43.50
   5  -7  -1   92.19   37.00
   5   7  -1   86.39   23.50
   5   7  -1  105.39   36.40
  -5  -7   1  109.79   37.90
  -5   7   0    5.80    2.80
   5  -7   0    1.00    1.90
   5   7   0    2.80    0.80
   5   7   0    4.30    1.70
  -5  -7   0    2.60    0.90
  -5  -7   0    5.00    1.90
  -5   7  -1    3.60    1.70
   5  -7   1    4.00    2.00
   5   7   1    3.60    1.70
   5   7   1    1.20    0.50
  -5  -7  -1    2.10    0.90
  -5  -7  -1    4.30    1.70
  -5   7  -2    1.60    1.20
   5  -7   2    1.30    1.10
   5   7   2   99.79   86.89
   5   7   2    3.00    1.20
   5   7   2   15.70    4.60
   5   7   2    4.70    2.20
  -5  -7  -2  165.18  143.79
  -5  -7  -2    2.40    1.20
  -5  -7  -2    4.40    2.00
  -5  -7  -2   21.70    6.30
  -5   7  -3   12.70    4.30
   5  -7   3   12.10    4.10
   5   7   3   23.90   17.40
   5   7   3   13.80    4.40
   5   7   3   13.10    4.60
   5   7   3   14.00    4.90
  -5  -7  -3   11.00    3.80
  -5  -7  -3   30.80   22.50
  -5  -7  -3    9.20    3.40
  -5  -7  -3   18.30    6.00
  -5   7  -4    0.40    0.60
   5  -7   4    1.70    1.00
   5  -7   4    2.00    1.50
   5   7   4    1.00    1.00
   5   7   4    0.70    1.00
  -5  -7  -4    0.70    0.70
  -5  -7  -4   -0.50    1.00
  -5  -7  -4    0.10    0.50
  -5   8   6    0.10    0.30
  -5   8   5    1.00    0.50
  -5   8   5    1.60    1.70
  -5   8   5    0.40    0.40
   5  -8  -5    1.00    0.40
   5  -8  -5    3.50    2.70
   5  -8  -5    0.40    0.30
   5  -8  -5    1.40    1.20
   5   8  -5    0.40    0.90
  -5  -8   5    0.40    1.10
  -5   8   4    4.50    1.50
  -5   8   4    9.00    7.10
  -5   8   4    2.60    1.10
  -5   8   4    3.90    1.80
  -5   8   4    2.60    1.50
   5  -8  -4    3.50    1.10
   5  -8  -4    2.50    1.40
   5  -8  -4    5.60    2.00
   5  -8  -4    2.60    0.90
   5  -8  -4    5.10    4.10
   5   8  -4    2.10    3.80
  -5  -8   4    8.30    5.70
  -5   8   3    2.50    1.10
  -5   8   3    0.20    2.50
  -5   8   3   63.09   55.09
  -5   8   3    6.70    2.20
  -5   8   3    5.90    2.50
   5  -8  -3    3.20    1.30
   5  -8  -3   91.09   79.39
   5  -8  -3    2.00    0.90
   5  -8  -3    2.10    2.10
   5   8  -3   -0.20    3.70
  -5  -8   3    4.10    3.70
  -5   8   2   90.99   34.00
  -5   8   2   89.69   30.90
   5  -8  -2   88.09   33.00
   5  -8  -2   94.69   32.60
   5   8  -2  133.39   43.60
  -5  -8   2  118.09   38.50
  -5   8   1   36.60   14.90
   5  -8  -1   34.30   14.10
  -5   8   0   16.10    6.80
   5  -8   0    9.70    4.40
   5   8   0   11.60    3.20
  -5  -8   0   12.90    3.60
  -5   8  -1    1.80    1.50
   5  -8   1    4.60    2.50
   5   8   1    0.00    0.30
   5   8   1    0.90    0.90
  -5  -8  -1   -0.10    0.50
  -5  -8  -1    2.10    1.00
  -5   8  -2   17.30    6.90
   5  -8   2   17.70    7.10
   5   8   2   22.20    7.50
   5   8   2   11.60   10.20
   5   8   2   20.40    6.00
   5   8   2   14.20    5.50
  -5  -8  -2   16.40    6.30
  -5  -8  -2    8.10    7.10
  -5  -8  -2   18.70    5.50
  -5  -8  -2   19.00    6.60
  -5   8  -3    3.30    1.50
   5  -8   3    1.80    2.00
   5  -8   3    4.70    1.80
   5   8   3   33.50   24.40
   5   8   3    2.10    0.90
   5   8   3    1.80    1.10
   5   8   3    3.20    1.70
  -5  -8  -3   26.90   19.60
  -5  -8  -3    1.60    1.10
  -5  -8  -3    3.70    1.60
  -5  -8  -3    3.20    1.60
  -5   8  -4    0.70    0.80
  -5   8  -4    0.70    0.60
   5  -8   4    0.70    0.80
   5  -8   4    0.90    1.30
   5   8   4    1.00    1.00
   5   8   4    0.40    1.00
  -5  -8  -4    1.60    1.20
  -5  -8  -4    1.30    1.10
  -5  -8  -4   -0.30    0.40
  -5   9   5    0.00    1.00
  -5   9   5    1.20    0.90
  -5   9   5    0.60    1.20
   5  -9  -5    0.50    0.50
   5  -9  -5    1.50    1.30
   5  -9  -5    2.90    1.40
   5   9  -5    0.70    3.10
  -5  -9   5   -0.50    3.70
  -5   9   4    3.50    3.80
  -5   9   4    1.10    0.50
  -5   9   4    1.60    1.30
  -5   9   4    1.90    1.20
  -5   9   4    1.80    1.00
   5  -9  -4    8.50    6.40
   5  -9  -4    0.50    0.30
   5  -9  -4    0.70    0.90
   5  -9  -4    0.30    0.40
   5  -9  -4    2.80    1.20
   5   9  -4   -5.10    4.40
  -5  -9   4    2.10    6.80
  -5   9   3    5.40    3.20
  -5   9   3   44.00   38.40
  -5   9   3    5.90    2.40
   5  -9  -3   45.00   39.20
   5  -9  -3    3.30    1.40
   5  -9  -3    5.70    3.60
  -5   9   2    4.10    3.10
  -5   9   2    6.80    2.90
  -5   9   2  218.08  183.58
   5  -9  -2   13.90    5.00
   5  -9  -2  251.67  211.78
   5  -9  -2    6.00    3.10
   5   9  -2    0.80    2.10
  -5  -9   2    3.80    2.10
  -5   9   1   92.09   37.00
   5  -9  -1  107.49   43.20
   5   9  -1   99.09   34.20
  -5  -9   1   98.09   33.90
  -5   9   0   19.90    8.40
   5  -9   0   25.70   10.70
   5   9   0    3.20    1.40
  -5  -9   0    4.20    1.60
  -5   9  -1    9.40    3.90
   5  -9   1    7.70    3.50
   5   9   1    4.30    1.40
   5   9   1    4.80    1.90
  -5  -9  -1    5.30    1.90
  -5  -9  -1    6.90    2.50
  -5   9  -2    4.90    2.10
   5  -9   2    2.80    1.70
   5   9   2    8.60    7.50
   5   9   2    3.00    0.90
   5   9   2    1.60    0.70
   5   9   2    1.30    1.30
  -5  -9  -2    6.90    6.10
  -5  -9  -2    1.30    0.80
  -5  -9  -2    1.70    0.70
  -5  -9  -2    1.60    1.00
  -5   9  -3    4.90    1.80
   5  -9   3    5.70    2.20
   5   9   3    5.00    1.70
   5   9   3    5.70    4.00
   5   9   3   10.50    3.60
   5   9   3   10.30    3.50
  -5  -9  -3    3.90    2.80
  -5  -9  -3    3.30    1.50
  -5  -9  -3    5.20    1.90
  -5  -9  -3    5.50    2.00
  -5   9  -4    0.40    0.50
  -5   9  -4    0.40    0.90
   5  -9   4    0.80    0.80
   5  -9   4    0.00    1.10
   5   9   4    2.00    1.60
   5   9   4    1.20    1.00
   5   9   4    1.30    1.50
  -5  -9  -4    8.50    6.00
  -5  -9  -4    0.10    0.90
  -5  -9  -4   -0.30    0.40
  -5  10   5    1.70    0.60
  -5  10   5    0.60    1.10
  -5  10   5    1.60    0.90
  -5  10   5    1.70    1.50
   5 -10  -5    0.90    0.40
   5 -10  -5    0.90    0.90
   5 -10  -5    0.50    0.80
   5 -10  -5    1.40    0.60
   5 -10  -5    1.10    1.10
   5  10  -5    0.90    2.90
  -5  10   4    3.30    1.60
  -5  10   4    4.10    3.70
  -5  10   4    6.00    1.90
   5 -10  -4    2.50    1.30
   5 -10  -4    4.00    1.40
   5 -10  -4    5.70    4.50
   5  10  -4   10.50    7.90
  -5 -10   4    3.60    7.70
  -5  10   3   24.70    7.30
  -5  10   3   28.70   25.10
  -5  10   3   31.90   13.10
   5 -10  -3   28.20    8.30
   5 -10  -3   32.00   27.90
   5 -10  -3   37.00   15.30
   5  10  -3   21.50   10.90
  -5 -10   3   22.30    9.90
  -5  10   2   13.00    5.60
  -5  10   2   30.90   11.00
  -5  10   2  529.85  445.96
   5 -10  -2  404.96  340.67
   5 -10  -2   21.40    7.60
   5 -10  -2   12.40    5.10
   5  10  -2   11.80    4.70
  -5 -10   2    6.90    3.00
  -5  10   1   11.20    5.40
   5 -10  -1    5.20    3.40
   5  10  -1    8.40    3.30
  -5 -10   1    7.00    2.70
  -5  10   0    5.50    3.60
   5 -10   0    8.90    4.40
   5  10   0    8.80    2.70
  -5 -10   0    9.10    2.80
  -5 -10   0    6.80    2.50
  -5 -10   0    8.20    2.90
  -5  10  -1   43.10   16.20
   5 -10   1   42.10   16.00
   5  10   1   54.99   16.60
   5  10   1   51.89   18.00
  -5 -10  -1   55.39   16.90
  -5 -10  -1   44.30   15.30
  -5  10  -2    4.40    2.10
   5 -10   2    2.30    1.80
   5 -10   2   -0.60    2.10
   5  10   2    0.30    0.30
   5  10   2    3.70    1.80
  -5 -10  -2   45.60   31.00
  -5 -10  -2    0.50    0.70
  -5 -10  -2    2.10    1.10
  -5  10  -3    1.60    0.90
  -5  10  -3    3.90    1.80
   5 -10   3    2.10    2.00
   5 -10   3    4.10    2.00
   5  10   3   16.00   11.00
   5  10   3    5.40    1.90
   5  10   3    5.50    2.00
   5  10   3    2.60    1.60
  -5 -10  -3    4.40    1.70
  -5 -10  -3   25.20   17.30
  -5 -10  -3    5.70    2.00
  -5 -10  -3    4.60    1.90
  -5  10  -4    0.20    0.80
   5 -10   4    1.80    1.20
   5  10   4    2.10    1.40
   5  10   4    0.30    0.90
   5  10   4    0.60    0.90
  -5 -10  -4    0.90    0.60
  -5 -10  -4    0.40    1.00
  -5 -10  -4   -0.20    0.30
  -5  11   5    0.50    0.90
  -5  11   5    1.90    0.70
  -5  11   5    4.50    1.80
  -5  11   5    2.60    1.20
   5 -11  -5    1.70    1.40
   5 -11  -5    1.20    0.50
   5 -11  -5    4.40    1.40
   5 -11  -5    2.20    1.20
   5  11  -5   -0.70    2.10
  -5  11   4    1.00    1.10
  -5  11   4    1.80    0.60
  -5  11   4   12.10    8.50
  -5  11   4    1.80    1.00
   5 -11  -4    1.20    0.40
   5 -11  -4    6.10    4.40
   5 -11  -4    2.10    0.90
   5 -11  -4    0.30    0.80
   5  11  -4   -0.60    7.40
  -5 -11   4    3.90    7.60
  -5  11   3   29.90   10.20
  -5  11   3   20.60   14.00
  -5  11   3   41.90   14.60
   5 -11  -3   28.70    9.80
   5 -11  -3   49.40   17.10
   5 -11  -3   10.80    7.40
   5  11  -3   13.90    8.70
  -5 -11   3   22.40    9.10
  -5  11   2   -1.50    2.00
  -5  11   2    0.40    2.30
  -5  11   2   23.10   19.50
   5 -11  -2   22.60   19.10
   5 -11  -2    3.40    1.80
   5 -11  -2   -0.30    2.10
   5  11  -2    0.40    2.40
  -5 -11   2    1.90    2.20
   5  11  -1   14.20    4.90
  -5 -11   1   18.90    6.30
  -5  11   0    6.80    4.10
   5 -11   0    8.40    4.20
   5  11   0    0.80    0.60
  -5 -11   0    0.20    0.60
  -5  11  -1    9.10    4.70
   5 -11   1   10.80    5.30
  -5  11  -2    7.20    2.80
  -5  11  -2    7.40    3.10
   5 -11   2    6.40    3.00
   5 -11   2    5.40    3.10
   5  11   2    8.70    2.30
   5  11   2    8.10    2.90
   5  11   2    6.50    2.60
  -5 -11  -2   11.00    3.20
  -5 -11  -2    6.40    2.40
  -5 -11  -2    9.80    3.50
  -5  11  -3    8.20    2.70
  -5  11  -3    5.60    2.20
   5 -11   3    8.10    3.10
   5 -11   3    5.50    2.60
   5  11   3    4.60    3.20
   5  11   3    2.20    0.90
   5  11   3    4.60    1.70
   5  11   3    7.10    2.60
  -5 -11  -3    5.10    1.80
  -5 -11  -3    8.80    6.00
  -5 -11  -3    5.40    2.00
  -5 -11  -3    1.30    1.10
  -5  11  -4    2.10    1.20
  -5  11  -4    0.90    0.60
   5 -11   4   -0.20    1.00
   5 -11   4    0.40    0.90
   5  11   4    2.50    1.60
   5  11   4    0.60    0.80
  -5 -11  -4    6.30    3.80
  -5 -11  -4    2.00    1.10
  -5  12   5    1.10    0.80
  -5  12   5    0.10    0.70
  -5  12   5    1.80    1.20
   5 -12  -5    2.60    1.30
   5 -12  -5    1.40    1.00
   5 -12  -5    0.90    0.70
   5 -12  -5    0.80    0.40
   5  12  -5    0.10    1.30
  -5  12   4   19.40   13.40
  -5  12   4    3.70    1.70
  -5  12   4    2.90    1.40
  -5  12   4    2.10    0.70
   5 -12  -4   26.50   18.20
   5 -12  -4    2.70    0.90
   5 -12  -4    3.80    1.30
   5 -12  -4    3.40    1.40
   5  12  -4   10.80    8.90
  -5 -12   4    8.60    7.40
  -5  12   3   46.20   15.70
  -5  12   3   64.09   43.50
  -5  12   3   22.50    7.90
   5 -12  -3   34.20   11.60
   5 -12  -3   25.20    8.80
   5 -12  -3   68.29   46.40
   5  12  -3   -0.20    7.30
  -5 -12   3    8.20    7.10
  -5  12   2    1.70    2.30
   5 -12  -2    1.60    2.80
   5 -12  -2   11.40    9.60
   5  12  -2    2.70    4.00
  -5 -12   2    7.80    4.40
  -5  12   1   15.40    6.50
   5 -12  -1   11.60    4.90
   5  12  -1    7.00    2.80
  -5 -12   1    5.30    2.20
   5  12   0  112.39   33.90
   5  12   0   87.69   28.60
  -5 -12   0  106.49   32.10
  -5 -12   0   70.29   22.90
  -5  12  -1    4.40    1.80
  -5  12  -1    8.10    5.20
   5 -12   1    2.10    2.40
   5 -12   1   16.50    7.60
   5  12   1    3.50    1.30
   5  12   1    5.20    2.20
  -5 -12  -1    2.70    1.20
  -5 -12  -1    4.80    2.00
  -5  12  -2    3.70    2.70
  -5  12  -2    0.60    0.80
   5 -12   2   -0.70    2.20
   5 -12   2    9.90    4.50
   5  12   2    0.90    0.40
   5  12   2    0.80    1.40
   5  12   2    1.20    1.20
  -5 -12  -2    1.20    0.90
  -5 -12  -2    0.60    0.70
  -5 -12  -2   -0.50    1.00
  -5  12  -3    2.00    1.70
  -5  12  -3    2.80    1.20
   5 -12   3    1.30    1.50
   5 -12   3    6.20    2.80
   5  12   3   14.30    9.80
   5  12   3    1.80    0.80
   5  12   3   13.80    4.70
   5  12   3    3.70    1.70
  -5 -12  -3    8.00    5.50
  -5 -12  -3    1.90    1.30
  -5 -12  -3   12.30    4.20
  -5 -12  -3    2.10    1.00
  -5  12  -4   -0.10    0.90
  -5  12  -4    0.70    0.50
   5 -12   4    0.00    1.00
   5 -12   4    1.20    0.80
   5  12   4    0.30    0.40
   5  12   4    2.40    1.10
  -5 -12  -4    0.60    0.40
  -5 -12  -4    3.00    1.20
  -5  13   5    1.60    0.60
  -5  13   5   -0.10    0.50
  -5  13   5    1.30    1.00
  -5  13   5    1.30    1.10
   5 -13  -5    1.00    0.40
   5 -13  -5    1.10    0.80
   5 -13  -5    0.40    0.60
   5 -13  -5    0.60    0.40
   5 -13  -5    7.10    2.40
   5  13  -5    0.40    1.10
  -5  13   4    6.10    1.90
  -5  13   4    4.70    3.40
  -5  13   4    4.50    1.80
   5 -13  -4    7.10    2.20
   5 -13  -4    4.60    3.20
   5 -13  -4    4.20    1.40
   5  13  -4    3.80    6.40
  -5 -13   4    7.90    5.60
  -5  13   3   28.80   19.60
  -5  13   3   22.40    7.90
   5 -13  -3   16.20    5.70
   5 -13  -3   26.90   18.30
   5  13  -3   -1.40    9.40
  -5 -13   3   20.60   11.20
  -5  13   2    8.20    4.60
   5 -13  -2    5.20    4.40
   5  13  -2    4.50    4.40
  -5 -13   2    4.60    3.80
  -5  13   1   56.99   21.50
   5 -13  -1   53.69   20.20
   5  13  -1   60.79   20.10
  -5 -13   1   63.69   20.90
  -5  13   0    0.20    3.20
   5 -13   0    2.80    2.80
   5 -13   0    0.90    2.20
   5  13   0    0.90    0.40
   5  13   0    2.30    1.00
  -5 -13   0    1.80    0.70
  -5 -13   0    2.40    1.00
  -5  13  -1   65.59   22.40
  -5  13  -1   29.90   12.70
   5 -13   1   37.40   15.30
   5 -13   1   78.59   27.10
   5  13   1   64.09   21.30
   5  13   1   42.80   16.00
  -5 -13  -1   56.19   18.80
  -5 -13  -1   42.60   15.90
  -5  13  -2    4.90    3.80
  -5  13  -2    6.20    2.50
   5 -13   2    4.00    3.20
   5 -13   2    6.30    3.10
   5  13   2    0.90    1.40
   5  13   2    0.50    0.40
   5  13   2    1.50    1.30
  -5 -13  -2    0.70    0.70
  -5 -13  -2    2.10    1.00
  -5  13  -3    2.30    2.40
  -5  13  -3    0.10    0.50
   5 -13   3    3.30    3.00
   5 -13   3    0.10    1.10
   5  13   3    0.70    0.40
   5  13   3    5.10    3.50
   5  13   3    0.80    0.70
   5  13   3    2.60    1.50
  -5 -13  -3    2.70    1.10
  -5 -13  -3    5.50    3.80
  -5 -13  -3    0.60    0.70
  -5 -13  -3    0.00    0.80
  -5  13  -4    1.80    1.20
  -5  13  -4    1.60    0.70
   5 -13   4    0.60    1.00
   5 -13   4    1.00    0.80
   5  13   4    1.00    0.70
   5  13   4    1.40    0.90
  -5 -13  -4    0.90    0.60
  -5 -13  -4    0.20    0.70
  -5  14   5    0.40    0.60
  -5  14   5    1.70    0.60
  -5  14   5    2.10    1.20
  -5  14   5    0.70    1.00
   5 -14  -5    1.00    0.70
   5 -14  -5    3.20    1.00
   5 -14  -5    2.20    0.90
   5 -14  -5    0.50    0.40
  -5  14   4    1.10    1.20
  -5  14   4    7.10    2.10
  -5  14   4    6.50    4.60
  -5  14   4    2.70    1.40
   5 -14  -4    5.50    1.60
   5 -14  -4   15.70   10.80
   5 -14  -4    2.60    1.30
   5 -14  -4    3.10    1.10
   5  14  -4    2.40    4.50
  -5  14   3   63.09   21.50
  -5  14   3   53.39   36.30
   5 -14  -3   82.19   55.79
   5 -14  -3   67.39   22.80
   5  14  -3   58.69   23.80
  -5 -14   3   43.80   17.50
   5  14  -2    3.10    5.50
  -5 -14   2    9.30    5.80
  -5  14   1    4.90    3.10
   5 -14  -1    4.60    3.30
   5  14  -1    3.00    2.50
  -5 -14   1    2.30    2.10
  -5  14   0   65.29   26.30
  -5  14   0   80.99   27.70
   5 -14   0   83.89   33.30
   5 -14   0   92.59   31.80
   5  14   0  124.39   41.30
   5  14   0  132.89   43.30
  -5 -14   0  104.69   34.80
  -5 -14   0  102.19   33.30
  -5  14  -1   67.69   23.20
  -5  14  -1   17.50    8.80
   5 -14   1   51.59   17.90
   5 -14   1   32.30   13.50
   5  14   1   42.20   14.10
   5  14   1   37.80   14.10
  -5 -14  -1   38.40   12.90
  -5 -14  -1   34.20   12.80
  -5  14  -2    7.00    4.30
  -5  14  -2   13.30    4.30
   5 -14   2    2.70    2.90
   5 -14   2    9.70    3.40
   5  14   2    8.00    2.90
  -5 -14  -2    8.60    2.90
  -5  14  -3   -1.10    2.60
  -5  14  -3    0.90    0.70
   5 -14   3    0.80    2.80
   5 -14   3    0.90    1.10
   5  14   3   11.20    8.80
   5  14   3    0.30    0.40
   5  14   3    1.80    0.80
   5  14   3    1.60    1.40
  -5 -14  -3   12.70    9.90
  -5 -14  -3    0.50    0.80
  -5 -14  -3    1.20    0.80
  -5 -14  -3    1.70    0.70
  -5  14  -4    1.20    1.00
  -5  14  -4   -0.30    0.40
   5 -14   4    0.30    0.90
   5 -14   4   -0.10    0.60
   5  14   4    0.80    0.60
   5  14   4    0.40    0.80
  -5 -14  -4    3.50    2.10
  -5 -14  -4    0.90    0.90
  -5  15   5    5.00    1.60
  -5  15   5    5.40    1.40
  -5  15   5    3.30    1.40
  -5  15   5    1.80    1.20
   5 -15  -5    2.10    1.30
   5 -15  -5    3.00    1.00
   5 -15  -5    6.10    1.50
  -5  15   4    2.60    1.20
  -5  15   4    2.80    0.90
  -5  15   4    2.70    2.30
  -5  15   4    1.20    1.30
   5 -15  -4    1.20    1.10
   5 -15  -4    1.20    0.60
   5 -15  -4    1.60    0.80
   5  15  -4   -0.50    4.30
  -5  15   3   58.79   42.80
  -5  15   3   30.60   10.70
   5 -15  -3   25.90    8.80
   5 -15  -3  124.09   90.19
   5  15  -3    7.40    9.50
  -5 -15   3   27.80   11.60
   5  15  -2    3.60    6.60
  -5 -15   2   20.10   10.10
  -5  15   1   24.20   10.10
  -5  15   1   22.20    7.70
   5 -15  -1   18.10    8.10
   5 -15  -1   16.10    5.90
   5  15  -1   25.30   10.80
  -5 -15   1   20.20    8.00
  -5  15   0   -3.40    3.80
  -5  15   0    0.60    0.70
   5 -15   0    0.10    1.90
   5 -15   0    0.30    3.00
   5  15   0    0.50    0.30
   5  15   0    3.50    1.90
  -5 -15   0    3.40    1.60
  -5  15  -1    0.40    0.80
  -5  15  -1    8.20    5.20
   5 -15   1    0.60    1.30
   5 -15   1   -0.60    3.30
   5  15   1    3.20    1.50
  -5 -15  -1    4.40    1.70
  -5 -15  -1    4.70    1.60
  -5  15  -2    9.30    3.20
  -5  15  -2    0.30    3.70
   5 -15   2   10.60    4.60
   5 -15   2    6.70    2.50
   5  15   2   12.60    4.30
  -5 -15  -2    7.00    2.40
  -5  15  -3    2.60    2.70
   5 -15   3   -0.20    2.00
   5  15   3    1.20    0.60
   5  15   3    0.90    0.70
   5  15   3    1.80    1.20
  -5 -15  -3    0.30    0.70
  -5 -15  -3   11.30    8.80
  -5 -15  -3    2.80    1.10
  -5 -15  -3    0.00    0.60
  -5  15  -4    0.50    0.90
  -5  15  -4    0.70    0.50
   5 -15   4    1.00    1.00
   5  15   4    0.80    0.60
   5  15   4   -0.10    0.90
  -5 -15  -4    1.30    0.80
  -5 -15  -4    0.90    0.90
  -5  16   5    6.00    1.50
  -5  16   5    0.40    0.50
  -5  16   5    1.00    1.30
   5 -16  -5    3.60    1.10
   5 -16  -5    5.40    1.30
  -5  16   4    3.10    1.00
  -5  16   4    4.90    3.90
  -5  16   4    2.60    1.30
   5 -16  -4    4.60    3.60
   5 -16  -4    1.50    0.80
  -5  16   3   36.50   26.50
  -5  16   3    2.20    2.90
   5 -16  -3   33.40   24.30
   5 -16  -3    2.90    1.60
   5  16  -3   -0.60    7.20
   5 -16  -2    0.80    1.30
  -5  16   1   11.10    6.00
  -5  16   1    3.50    1.40
   5 -16  -1    8.00    5.70
   5 -16  -1    2.20    1.80
   5  16  -1    0.10    4.20
  -5 -16   1    4.90    3.30
  -5  16   0    2.10    3.30
  -5  16   0    1.80    0.90
   5 -16   0    1.00    3.70
   5 -16   0    1.50    1.40
  -5  16  -1   38.00   13.60
  -5  16  -1   28.80   11.00
   5 -16   1   28.10   10.20
   5 -16   1   25.50    9.50
   5  16   1   31.40   11.00
   5  16   1   29.40    7.60
   5  16   1   47.00   15.20
  -5 -16  -1   21.90    5.70
  -5 -16  -1   28.60   10.00
  -5 -16  -1   26.80    8.70
  -5  16  -2    2.80    1.30
  -5  16  -2    8.90    6.10
   5 -16   2    3.40    1.50
   5 -16   2   12.00    5.20
   5  16   2    2.10    0.80
   5  16   2    2.80    1.50
  -5 -16  -2    1.90    1.00
  -5 -16  -2    2.60    1.10
  -5  16  -3    5.00    2.80
  -5  16  -3    1.80    0.80
   5 -16   3    4.00    2.20
   5 -16   3    1.00    1.00
   5  16   3    2.60    1.10
   5  16   3    1.00    0.50
   5  16   3    1.10    1.10
  -5 -16  -3    0.30    0.60
  -5 -16  -3    1.30    0.80
  -5 -16  -3    5.30    1.60
  -5  16  -4    0.70    0.90
  -5  16  -4    0.20    0.30
   5 -16   4    0.00    0.60
   5  16   4    1.80    1.10
   5  16   4    4.50    1.90
  -5 -16  -4    1.30    0.80
  -5 -16  -4    2.60    1.30
  -5  17   5    2.10    0.60
  -5  17   5    0.20    0.30
  -5  17   5    2.20    1.40
   5 -17  -5    2.90    0.80
   5 -17  -5    2.60    0.90
  -5  17   4    3.70    1.50
  -5  17   4    6.80    5.40
  -5  17   4    7.50    3.00
   5 -17  -4    5.70    4.50
   5 -17  -4    7.30    2.60
   5 -17  -4    2.20    1.00
  -5  17   3    1.50    2.60
   5 -17  -3  118.99   86.49
   5 -17  -3    0.10    1.20
  -5  17   2   56.19   20.00
   5 -17  -2   59.99   21.50
   5  17  -2   11.20    8.80
  -5 -17   2   31.20   11.80
  -5  17   1   -4.10    5.60
  -5  17   1   12.40    4.30
   5 -17  -1    9.90    3.60
   5  17  -1   -2.00    5.50
  -5 -17   1    4.90    4.50
  -5  17   0    4.40    3.80
   5 -17   0    1.90    4.40
   5  17   0    0.60    2.80
  -5 -17   0    4.90    2.70
  -5  17  -1    7.60    2.90
  -5  17  -1    8.40    5.10
   5 -17   1   10.30    4.00
   5 -17   1    5.40    3.80
   5  17   1    8.20    3.10
   5  17   1    7.70    2.00
   5  17   1   13.20    4.30
  -5 -17  -1    7.90    2.10
  -5 -17  -1    6.40    2.40
  -5 -17  -1    9.10    3.00
  -5  17  -2   13.30    4.30
  -5  17  -2    1.70    4.80
   5 -17   2   13.30    4.30
   5 -17   2    8.70    4.40
   5  17   2   15.40    4.70
   5  17   2   15.00    4.80
  -5 -17  -2   19.60    6.20
  -5 -17  -2   14.10    4.40
  -5  17  -3    0.30    2.10
  -5  17  -3    2.30    1.00
   5 -17   3   -0.90    1.50
   5 -17   3    1.80    1.00
   5  17   3    1.20    1.00
   5  17   3   -0.10    1.00
  -5 -17  -3   -0.10    0.70
  -5 -17  -3    0.90    0.70
  -5  17  -4    0.20    0.80
   5 -17   4   -0.30    0.50
   5  17   4    1.80    1.00
   5  17   4   -0.10    0.90
  -5 -17  -4    0.40    0.20
  -5 -17  -4    0.30    0.80
  -5  18   5    1.90    0.40
  -5  18   5    0.70    0.40
  -5  18   5    1.70    1.50
   5 -18  -5    1.80    0.40
   5 -18  -5    1.60    0.80
  -5  18   4    1.30    1.30
  -5  18   4    7.00    5.00
  -5  18   4   13.00    4.70
   5 -18  -4   10.20    7.20
   5 -18  -4    7.60    2.70
   5 -18  -4    1.30    0.90
  -5  18   3    2.80    2.70
   5 -18  -3    6.50    2.30
  -5  18   2    0.30    0.60
   5 -18  -2    3.20    1.60
   5  18  -2   -1.10    6.90
  -5  18   1    3.00    1.30
   5 -18  -1    6.00    2.40
   5  18  -1    7.30    7.20
  -5 -18   1    4.00    4.30
  -5  18   0  141.59   49.00
  -5  18   0  190.88   67.79
   5 -18   0  142.99   49.70
   5 -18   0  167.18   59.39
   5  18   0  106.99   35.50
  -5 -18   0  151.58   48.90
  -5  18  -1    6.50    4.10
  -5  18  -1   11.00    3.60
   5 -18   1   -0.90    3.60
   5 -18   1   12.80    4.30
   5  18   1   17.80    5.60
   5  18   1   12.70    3.90
  -5 -18  -1   10.50    3.30
  -5 -18  -1   17.20    5.30
  -5 -18  -1   15.40    5.10
  -5  18  -2    9.60    3.20
  -5  18  -2   -1.80    5.20
   5 -18   2   10.20    4.90
   5 -18   2   16.20    5.20
   5  18   2    7.60    2.40
   5  18   2    3.90    1.70
  -5 -18  -2    8.40    2.80
  -5 -18  -2    5.20    1.70
  -5  18  -3    3.30    2.80
  -5  18  -3    0.20    0.50
   5 -18   3    0.40    1.40
   5 -18   3    1.10    0.90
   5  18   3    1.10    1.20
   5  18   3    2.10    1.30
  -5 -18  -3    0.80    0.70
  -5 -18  -3    1.00    0.80
  -5  18  -4    0.10    0.80
   5 -18   4    0.60    0.50
   5  18   4    0.80    0.50
   5  18   4   -0.60    1.00
  -5 -18  -4    0.50    0.30
  -5 -18  -4    0.30    0.80
  -5  19   5    0.60    0.20
  -5  19   5    0.70    1.40
   5 -19  -5    0.20    0.20
   5 -19  -5    2.10    0.90
  -5  19   4    2.20    1.70
   5 -19  -4    2.30    1.10
   5 -19  -4    0.70    0.60
   5 -19  -4    3.80    1.40
  -5  19   3    4.20    1.40
   5 -19  -3    2.80    1.20
  -5  19   2   21.40    6.80
   5 -19  -2   16.00    5.10
  -5  19   1   36.10   12.90
   5 -19  -1   25.50    9.20
   5  19  -1    5.80    7.90
  -5 -19   1    7.00    4.80
  -5  19   0    8.70    6.00
  -5  19   0    5.80    2.30
   5 -19   0    7.60    6.60
   5 -19   0    8.80    3.40
   5  19   0    2.30    5.80
  -5 -19   0    3.60    3.20
  -5  19  -1    1.30    3.60
  -5  19  -1    3.50    1.40
   5 -19   1   -0.20    4.00
   5 -19   1    8.00    2.80
   5  19   1    1.10    0.50
   5  19   1    0.60    1.00
  -5 -19  -1    1.30    0.60
  -5 -19  -1    2.40    1.10
  -5  19  -2    0.50    0.80
  -5  19  -2    0.10    4.60
   5 -19   2    1.40    3.00
   5 -19   2    2.00    1.10
   5  19   2    2.10    0.80
   5  19   2    1.80    1.20
  -5 -19  -2    1.60    0.80
  -5 -19  -2    3.30    1.20
  -5  19  -3    0.10    0.50
  -5  19  -3    3.70    2.40
   5 -19   3    1.00    1.30
   5  19   3    0.70    1.20
   5  19   3    0.10    0.80
  -5 -19  -3    0.10    0.40
  -5  19  -4    0.00    0.80
   5 -19   4    0.30    0.50
   5  19   4    0.50    0.40
  -5 -19  -4    0.40    0.20
  -5  20   5    0.10    0.20
   5 -20  -5    0.20    0.20
  -5  20   4    1.90    0.60
  -5  20   4    1.90    1.30
  -5  20   4    1.50    1.40
   5 -20  -4    0.70    0.50
   5 -20  -4    1.50    1.00
   5 -20  -4    2.40    0.90
   5 -20  -4    0.40    0.50
  -5  20   3    3.60    1.30
   5 -20  -3    4.20    1.50
  -5  20   2   20.90    6.60
   5 -20  -2   17.20    5.50
  -5  20   1   14.10    4.50
   5 -20  -1   14.50    4.70
   5  20  -1    1.50    7.20
  -5  20   0   12.40    7.00
  -5  20   0   34.50   11.00
   5 -20   0   42.70   13.50
   5  20   0    3.30    7.80
  -5 -20   0   18.10    7.30
  -5  20  -1   19.50    8.00
  -5  20  -1   24.10    7.80
   5 -20   1   15.40    7.30
   5 -20   1   19.60    6.30
   5  20   1   24.10    7.40
   5  20   1   13.40    4.80
  -5 -20  -1   26.90    8.30
  -5 -20  -1   18.70    5.90
  -5  20  -2    0.90    1.00
  -5  20  -2    2.60    3.60
   5 -20   2    3.50    3.00
   5 -20   2    1.30    1.00
   5  20   2    0.50    0.30
   5  20   2    1.80    1.10
  -5 -20  -2    0.40    0.40
  -5 -20  -2    2.70    1.10
  -5 -20  -2    1.60    0.50
  -5  20  -3    2.00    2.00
  -5  20  -3    0.10    0.50
   5 -20   3    1.00    1.10
   5  20   3    2.00    1.10
  -5 -20  -3    0.30    0.40
  -5  21   4    3.60    2.20
  -5  21   4    2.10    0.70
   5 -21  -4    1.20    0.60
   5 -21  -4    2.40    1.50
   5 -21  -4    1.80    0.60
   5 -21  -4    8.30    2.80
  -5  21   3    1.00    0.60
   5 -21  -3    1.70    0.90
  -5  21   1    3.70    1.40
   5 -21  -1    6.80    2.30
  -5  21   0    3.10    1.50
   5 -21   0    0.60    0.90
   5  21   0    5.50    8.60
  -5 -21   0    1.80    3.40
  -5  21  -1   -1.20    4.30
  -5  21  -1    9.50    3.30
   5 -21   1    3.20    4.60
   5 -21   1    5.00    1.90
   5  21   1    5.30    3.20
  -5 -21  -1    3.30    1.60
  -5  21  -2    2.20    1.40
  -5  21  -2   -0.50    2.10
   5 -21   2    2.00    1.10
   5 -21   2    2.10    2.30
   5  21   2    5.20    2.00
   5  21   2    3.20    0.90
  -5 -21  -2    3.00    1.10
  -5 -21  -2    2.30    0.70
  -5  21  -3    1.90    1.50
   5 -21   3    0.00    0.80
  -5  22   4    0.80    0.70
   5 -22  -4    1.80    1.10
   5 -22  -4    0.90    0.60
  -5  22   3    6.30    2.00
   5 -22  -3    8.50    2.60
  -5  22   1    7.50    2.50
   5 -22  -1    5.80    2.00
  -5  22   0   41.70   13.10
   5 -22   0   40.40   12.60
   5  22   0    1.20    6.50
  -5  22  -1    0.30    4.60
  -5  22  -1    8.70    3.10
   5 -22   1   -2.90    4.40
   5 -22   1    4.40    1.70
   5  22   1    5.00    1.60
   5  22   1    0.20    3.30
  -5 -22  -1    5.00    2.80
  -5  22  -2    3.10    1.50
  -5  22  -2    1.20    1.90
   5 -22   2   -0.50    1.80
   5 -22   2    2.90    1.20
   5  22   2    0.40    1.00
   5  22   2    0.20    0.20
   5  22   2    0.80    0.40
  -5 -22  -2    0.00    0.30
  -5 -22  -2    3.10    1.30
  -5 -22  -2    1.10    0.50
  -5  22  -3   -0.80    0.90
   5 -22   3    0.70    0.80
  -5  23   4    0.60    0.40
   5 -23  -4    4.90    2.90
  -5  23   3    1.50    0.70
   5 -23  -3    1.00    0.70
  -5  23   2    0.80    0.60
   5 -23  -2    2.40    1.20
  -5  23   1    5.90    2.10
   5 -23  -1    5.10    1.80
  -5  23   0    1.30    1.10
   5 -23   0    1.20    0.90
  -5  23  -1    0.80    4.90
   5  23   1    0.30    2.70
  -5 -23  -1    0.40    1.70
  -5  23  -2    0.20    1.80
  -5  23  -2    0.90    0.80
   5 -23   2    2.00    2.00
   5  23   2    0.20    0.20
  -5 -23  -2    0.10    0.30
  -5 -23  -2    1.80    0.80
  -5  23  -3    0.10    0.70
  -5  24   4    0.40    0.30
  -5  24   2   12.00    4.00
   5 -24  -2   10.30    3.50
  -5  24   1    9.20    3.30
   5 -24  -1    7.30    2.60
  -5  24   0    1.90    1.30
   5 -24   0    4.50    1.70
  -5  24  -1    0.40    0.80
   5 -24   1    0.30    0.80
   5  24   1   -0.30    2.10
  -5  24  -2   -1.00    1.70
  -5  24  -2   -0.20    0.50
   5 -24   2    1.00    1.70
   5  24   2    1.00    0.90
  -5 -24  -2    0.10    0.30
  -5 -24  -2    0.80    0.90
  -5  25   3    0.20    0.50
   5 -25  -3    1.20    0.60
  -5  25   1   19.50    6.50
   5 -25  -1   18.80    6.20
  -5  25   0    1.10    1.00
   5 -25   0    1.30    0.90
  -5  25  -1   -0.20    0.70
   5 -25   1    1.90    1.00
  -5  25  -2   -0.90    1.30
   5  25   2    0.10    0.70
  -5 -25  -2    0.20    0.30
  -5  26   3    1.80    0.70
   5 -26  -3    1.40    0.70
  -5  26   2    1.20    0.70
   5 -26  -2    4.90    1.80
  -5  26   1    4.30    1.70
   5 -26  -1    5.10    1.80
  -5  26   0    1.10    1.00
   5 -26   0   -0.20    0.70
  -5  26  -1    4.90    1.90
   5 -26   1    7.80    2.60
  -5 -26  -2    0.20    0.30
  -5  27   3    1.20    0.60
   5 -27  -3    1.30    0.70
  -5  27   1    1.10    1.00
   5 -27  -1    3.00    1.30
  -5  27   0    0.10    1.00
   5 -27   0    1.00    0.90
  -5  27  -1    0.70    0.80
  -5  28   3    1.00    0.60
   5 -28  -3    0.90    0.60
  -5  28   2   -0.20    0.50
   5 -28  -2    0.20    0.80
  -5  28   0    2.70    1.40
   5 -28   0    6.00    1.90
  -5  28  -1    0.80    0.80
  -5  29   3    0.70    0.60
   5 -29  -3    0.60    0.60
  -5  29   2    1.00    0.70
   5 -29  -2    4.00    1.30
  -5  29   1    0.90    1.00
   5 -29  -1    2.70    1.30
  -5  29   0    0.20    1.00
   5 -29   0    1.20    0.90
  -5  30   2    1.10    0.70
   5 -30  -2    0.40    0.70
  -5  30   1    0.30    0.80
   5 -30  -1    0.50    0.90
  -5  30   0    3.70    1.60
   5 -30   0    5.00    1.60
  -5  31   2    0.70    0.60
   5 -31  -2   -0.20    0.70
  -5  31   1    0.10    0.70
   5 -31  -1    1.10    0.80
  -5  31   0    1.50    1.00
  -5  32   1    0.30    0.70
   5 -32  -1    0.30    0.80
  -5  32   0   -0.10    0.50
   6   0  -6    0.60    0.30
  -6   0   6    0.40    0.40
   6   0  -4   15.90    4.90
   6   0  -4    4.20    3.50
   6   0  -4    5.60    3.70
   6   0  -4   20.00    6.30
  -6   0   4    7.10    5.40
  -6   0   4   16.60    5.20
  -6   0   4    9.20    4.70
  -6   0   4   24.80    7.80
   6   0  -2   15.10   13.80
   6   0  -2   14.30    5.10
  -6   0   2   15.60   14.30
  -6   0   2   13.70    4.90
   6   0   2   61.89   42.10
  -6   0  -2   25.20   17.20
   6   0   4    0.30    0.40
  -6   0  -4    0.50    0.40
  -6   0  -4    0.80    0.80
  -6   1   6    1.60    0.50
   6  -1  -6    2.20    0.50
   6   1  -6    0.70    0.30
  -6  -1   6    0.90    0.50
  -6   1   5   -0.10    1.70
  -6   1   5    0.40    0.40
  -6   1   5    4.90    3.70
  -6   1   5    2.30    1.40
   6  -1  -5    1.90    1.00
   6  -1  -5    0.00    0.20
   6  -1  -5    1.50    1.30
   6  -1  -5    1.90    1.70
   6  -1  -5    1.10    0.40
   6   1  -5    1.60    1.40
   6   1  -5    0.00    0.40
   6   1  -5    1.40    1.60
   6   1  -5    0.10    1.10
  -6  -1   5    3.70    2.80
  -6  -1   5    0.10    1.20
  -6  -1   5    0.20    0.50
  -6   1   4    7.90    3.90
  -6   1   4    8.80    2.80
  -6   1   4    6.30    4.90
  -6   1   4    2.70    1.30
   6  -1  -4    5.70    1.80
   6  -1  -4    3.60    1.50
   6  -1  -4    6.30    3.00
   6  -1  -4    5.90    2.00
   6  -1  -4    5.60    4.40
   6   1  -4    7.50    2.40
   6   1  -4    3.80    1.70
   6   1  -4    6.50    3.90
   6   1  -4   11.20    8.40
  -6  -1   4   15.30   11.30
  -6  -1   4    2.70    1.50
  -6  -1   4    4.60    3.50
  -6  -1   4    7.70    2.50
  -6   1   3   14.20   12.60
  -6   1   3    1.80    1.40
  -6   1   3    4.20    2.00
   6  -1  -3    2.20    1.40
   6  -1  -3   24.40   21.40
   6  -1  -3    2.80    1.00
   6  -1  -3    5.30    2.20
   6  -1  -3    7.10    2.80
   6   1  -3    2.90    1.00
   6   1  -3    5.80    2.40
   6   1  -3    1.20    2.00
   6   1  -3   19.80   17.70
  -6  -1   3   17.40   15.40
  -6  -1   3    3.60    2.40
  -6  -1   3    3.60    1.70
  -6   1   2    8.10    3.00
  -6   1   2   46.70   40.10
   6  -1  -2   20.90   18.50
   6  -1  -2   13.40    4.70
   6  -1  -2   11.50    4.30
   6   1  -2   29.50   26.10
   6   1  -2    7.60    3.20
  -6  -1   2   28.60   25.90
  -6  -1   2   11.10    4.30
  -6   1   1  286.27  114.69
  -6   1   1  187.28   31.70
  -6   1   1  169.38  168.68
   6  -1  -1  178.28   30.20
   6  -1  -1   91.99   91.69
   6  -1  -1  268.47  107.59
   6   1  -1  185.18   31.40
   6   1  -1  110.39   37.10
  -6  -1   1  179.98   30.50
  -6  -1   1   92.19   31.00
  -6   1   0    1.90    1.00
   6  -1   0    1.90    1.00
   6   1   0    2.40    1.10
   6   1   0    2.10    1.10
  -6  -1   0    3.90    1.60
  -6  -1   0    2.90    1.30
   6  -1   1   18.00   15.30
   6   1   1   10.60    9.50
   6   1   1    5.50    2.00
  -6  -1  -1    8.90    8.60
  -6  -1  -1    6.10    2.10
  -6   1  -2   69.79   47.40
   6  -1   2   59.59   40.50
   6   1   2   53.59   14.10
  -6  -1  -2  228.28  155.08
  -6  -1  -2   55.09   14.40
  -6   1  -3   10.50    7.30
  -6   1  -3    1.60    0.60
   6  -1   3   12.10    8.40
   6  -1   3    1.00    0.40
   6   1   3    6.10    4.30
   6   1   3   -0.20    1.20
  -6  -1  -3    4.70    3.40
  -6  -1  -3    0.00    1.10
  -6   1  -4    0.20    0.70
  -6   1  -4    0.50    0.40
  -6   1  -4    0.70    0.50
   6  -1   4   -0.20    0.30
   6  -1   4    0.60    0.30
   6   1   4    0.30    0.40
  -6  -1  -4    1.30    0.80
  -6  -1  -4    0.30    0.70
  -6   2   6    0.20    0.30
   6  -2  -6   -0.20    0.20
   6   2  -6   -0.10    0.20
  -6  -2   6   -0.10    0.50
  -6   2   5    0.00    1.60
  -6   2   5    1.90    0.70
  -6   2   5    8.40    6.00
  -6   2   5    1.10    0.50
  -6   2   5    5.20    1.90
   6  -2  -5    2.40    1.10
   6  -2  -5    0.90    0.40
   6  -2  -5    4.80    3.50
   6  -2  -5    2.90    1.00
   6  -2  -5    1.20    1.40
   6   2  -5    1.10    1.20
   6   2  -5    2.10    1.70
   6   2  -5    0.00    0.50
  -6  -2   5    1.10    1.20
  -6  -2   5    0.60    1.50
  -6  -2   5    1.40    1.20
  -6   2   4    9.30    7.00
  -6   2   4    3.40    2.20
  -6   2   4    0.80    0.40
  -6   2   4    1.00    0.30
   6  -2  -4    7.50    5.70
   6  -2  -4    0.80    0.20
   6  -2  -4    0.50    0.40
   6  -2  -4    1.80    1.50
   6   2  -4    0.80    0.40
   6   2  -4    8.90    7.10
   6   2  -4    1.00    0.30
  -6  -2   4    7.90    6.30
  -6  -2   4    1.60    0.50
  -6  -2   4    1.60    0.40
  -6   2   3   14.30   13.30
  -6   2   3   10.90    4.30
  -6   2   3   13.40    4.10
  -6   2   3    8.60    3.50
  -6   2   3    7.30    1.50
   6  -2  -3   18.40    5.50
   6  -2  -3    8.50    1.80
   6  -2  -3   10.30    4.00
   6  -2  -3   26.50   23.50
   6  -2  -3    9.20    3.70
   6   2  -3   22.60   20.40
   6   2  -3    8.30    1.70
   6   2  -3    6.30    2.60
   6   2  -3    9.90    3.60
  -6  -2   3   14.90   13.90
  -6  -2   3   10.20    2.10
  -6  -2   3    8.40    3.40
  -6   2   2    9.80    1.70
  -6   2   2  132.79  113.49
   6  -2  -2   65.49   57.69
   6  -2  -2   11.70    1.90
   6   2  -2   10.50    2.70
  -6  -2   2   26.80   24.80
  -6  -2   2   11.40    4.00
  -6  -2   2    9.80    2.60
  -6   2   1   15.00    2.60
  -6   2   1  241.48  239.88
  -6   2   1   10.80    4.40
   6  -2  -1  312.47  310.47
   6  -2  -1   10.20    4.10
   6   2  -1   30.20    8.20
   6   2  -1   17.40    5.90
   6   2  -1   15.70    2.70
  -6  -2   1   23.60    8.00
  -6  -2   1   14.40    2.50
  -6  -2   1   31.20    8.50
  -6   2   0   15.30    6.20
   6  -2   0   16.80    6.80
   6   2   0    6.00    1.80
   6   2   0   12.70    4.90
   6   2   0    8.70    3.00
  -6  -2   0    7.70    2.20
  -6  -2   0    9.60    3.30
  -6  -2   0    9.20    3.60
  -6   2  -1   92.59   34.50
   6  -2   1  105.79   39.40
   6   2   1   18.50   15.70
   6   2   1  103.69   31.40
   6   2   1   67.19   23.20
  -6  -2  -1   19.50   16.50
  -6  -2  -1   96.19   29.10
  -6   2  -2  103.79   70.49
  -6   2  -2   82.29   28.20
   6  -2   2  100.59   68.29
   6  -2   2   83.89   28.80
   6   2   2  120.39   31.20
  -6  -2  -2  103.29   26.70
  -6   2  -3   13.00    9.00
  -6   2  -3    7.60    2.40
   6  -2   3   12.00    8.30
   6  -2   3    6.90    2.20
   6   2   3    6.30    4.50
   6   2   3    3.30    1.90
  -6  -2  -3   11.40    7.90
  -6  -2  -3    4.90    2.20
  -6   2  -4    1.00    0.70
  -6   2  -4    0.80    0.50
   6  -2   4    0.50    0.40
   6  -2   4    1.90    0.70
   6   2   4    0.40    0.40
  -6  -2  -4   -0.10    0.30
  -6  -2  -4    0.30    0.60
  -6   3   6    0.30    0.30
   6  -3  -6    0.00    0.20
   6   3  -6    0.00    0.30
  -6  -3   6   -0.20    0.50
  -6   3   5    2.60    0.90
  -6   3   5    3.20    1.00
  -6   3   5    4.00    2.00
  -6   3   5    8.20    2.20
  -6   3   5    3.90    3.00
   6  -3  -5    4.30    1.20
   6  -3  -5    1.40    1.30
   6  -3  -5    2.40    1.40
   6  -3  -5    8.00    2.10
   6  -3  -5    3.90    1.50
   6   3  -5    3.80    2.90
   6   3  -5    0.20    0.80
   6   3  -5    2.80    1.20
  -6  -3   5    0.00    1.10
  -6  -3   5    1.80    3.20
  -6  -3   5    3.70    1.60
  -6   3   4    3.60    1.20
  -6   3   4    6.30    2.10
  -6   3   4    1.90    1.80
  -6   3   4    5.60    1.60
  -6   3   4   22.70   16.60
   6  -3  -4    4.00    1.30
   6  -3  -4   25.80   18.80
   6  -3  -4    2.20    1.60
   6  -3  -4    6.40    1.70
   6  -3  -4    4.60    1.70
   6   3  -4    2.40    3.30
   6   3  -4    7.10    2.30
  -6  -3   4    3.20    4.20
  -6  -3   4    5.40    2.70
  -6   3   3   22.70    8.90
  -6   3   3   12.80    3.90
  -6   3   3   28.70    9.60
  -6   3   3    7.80    8.40
  -6   3   3   23.30    8.80
   6  -3  -3    7.80    8.60
   6  -3  -3   21.30    7.10
   6  -3  -3   17.80    7.00
   6  -3  -3   14.90    4.50
   6   3  -3    8.50    8.60
   6   3  -3   25.80    9.80
  -6  -3   3   10.20   10.20
  -6  -3   3   24.40    9.20
  -6   3   2   16.20    6.10
  -6   3   2   10.10    3.60
  -6   3   2   33.30   29.00
   6  -3  -2   10.80    3.80
   6  -3  -2   10.00    3.50
   6  -3  -2   27.40   24.60
   6  -3  -2   15.80    5.90
   6   3  -2   12.60    4.20
  -6  -3   2   10.50    3.70
  -6   3   1  100.59   38.90
  -6   3   1  105.29  104.89
  -6   3   1   98.99   39.70
   6  -3  -1   93.09   36.00
   6  -3  -1   70.39   70.39
   6  -3  -1   94.19   37.80
   6   3  -1   76.39   25.70
   6   3  -1   91.69   24.90
  -6  -3   1  130.99   44.00
  -6  -3   1   96.79   26.30
  -6   3   0    1.10    0.80
   6  -3   0    2.20    1.10
   6   3   0    2.80    1.00
   6   3   0    5.20    2.00
  -6  -3   0    2.20    0.80
  -6  -3   0    4.70    1.70
  -6   3  -1    4.70    1.90
   6  -3   1    3.10    1.30
   6   3   1  305.57  257.07
   6   3   1    5.50    1.90
   6   3   1    4.50    1.90
  -6  -3  -1  438.26  368.66
  -6  -3  -1    6.60    2.50
  -6  -3  -1    4.30    1.50
  -6   3  -2    8.70    3.00
   6  -3   2   52.19   35.50
   6  -3   2    9.20    3.20
   6   3   2   12.50    4.90
   6   3   2   39.40   26.80
   6   3   2    7.70    2.40
  -6  -3  -2   74.19   50.39
  -6  -3  -2    7.90    2.40
  -6   3  -3    8.10    5.80
  -6   3  -3    1.70    0.70
   6  -3   3    1.60    0.60
   6   3   3    0.90    1.40
   6   3   3    2.50    1.70
  -6  -3  -3    1.50    1.50
  -6  -3  -3    0.10    1.10
  -6   3  -4    1.00    0.80
  -6   3  -4    0.30    0.40
   6  -3   4    1.10    0.80
   6  -3   4    0.10    0.30
   6   3   4    0.10    0.40
  -6  -3  -4    0.00    0.30
  -6  -3  -4    0.00    0.40
  -6   4   6   -0.10    0.30
   6  -4  -6    0.00    0.20
   6   4  -6    0.20    0.30
  -6   4   5    0.30    1.00
  -6   4   5    1.30    0.60
  -6   4   5    3.60    1.40
  -6   4   5    1.40    1.40
   6  -4  -5   -0.30    0.80
   6  -4  -5    1.60    1.20
   6  -4  -5    2.60    1.00
   6   4  -5    0.80    1.10
   6   4  -5    1.10    1.50
   6   4  -5    0.30    0.80
  -6  -4   5    0.70    1.30
  -6  -4   5    2.10    2.00
  -6   4   4    4.30    1.50
  -6   4   4    5.30    2.50
  -6   4   4    4.20    1.40
  -6   4   4   10.80    2.60
  -6   4   4   39.90   29.10
   6  -4  -4   52.59   38.30
   6  -4  -4    4.50    1.40
   6  -4  -4   11.10    2.60
   6  -4  -4    7.20    2.70
   6  -4  -4    6.10    2.50
  -6  -4   4   11.60    3.90
  -6   4   3    7.20    2.40
  -6   4   3    8.30    3.30
  -6   4   3   24.30   21.40
  -6   4   3   13.70    4.60
  -6   4   3    7.20    2.90
   6  -4  -3    7.70    3.10
   6  -4  -3   10.30    3.40
   6  -4  -3   27.60   24.50
   6  -4  -3   10.30    4.20
   6  -4  -3    5.90    2.00
   6   4  -3   14.30    5.60
  -6  -4   3   15.00    5.90
  -6   4   2    1.10    0.70
  -6   4   2   46.20   39.60
   6  -4  -2   33.10   28.50
   6  -4  -2    1.30    0.90
   6   4  -2    0.80    0.70
  -6  -4   2    1.20    1.00
  -6   4   1  233.38  231.68
  -6   4   1    3.70    1.60
  -6   4   1    3.40    1.90
   6  -4  -1  246.88  245.18
   6  -4  -1    1.60    1.30
   6  -4  -1    2.90    1.40
   6   4  -1    4.50    1.30
  -6  -4   1    5.80    2.00
  -6  -4   1    3.60    1.00
  -6   4   0  260.37   96.89
   6  -4   0  237.88   88.59
   6   4   0  320.87   96.69
   6   4   0  230.28   79.39
  -6  -4   0  326.67   98.49
  -6  -4   0  223.18   76.89
  -6   4  -1   13.10    5.00
   6  -4   1   12.80    4.80
   6   4   1   13.30    4.60
   6   4   1   13.40    4.20
   6   4   1   12.60    4.50
  -6  -4  -1    6.60    5.60
  -6  -4  -1   13.60    4.20
  -6  -4  -1   16.20    5.70
  -6  -4  -1   14.40    5.00
  -6   4  -2   41.70   14.30
   6  -4   2   40.40   13.90
   6   4   2   28.80    7.60
   6   4   2  268.97  182.58
   6   4   2   27.20    9.60
   6   4   2   18.70    6.60
  -6  -4  -2  392.56  266.47
  -6  -4  -2   27.80    9.60
  -6  -4  -2   27.00    7.10
   6  -4   3    2.70    1.70
   6   4   3    1.30    1.00
   6   4   3   12.90    4.30
  -6  -4  -3    1.40    1.00
  -6  -4  -3   14.20    4.70
  -6  -4  -3   12.00    4.70
  -6   4  -4    2.00    1.80
  -6   4  -4    0.00    0.30
   6  -4   4    1.10    2.00
   6  -4   4    0.40    0.30
   6   4   4    3.70    2.10
  -6  -4  -4    2.40    1.40
  -6  -4  -4    0.80    1.20
  -6   5   5    1.00    0.70
  -6   5   5    0.70    0.50
  -6   5   5    0.80    1.50
  -6   5   5    0.80    0.80
  -6   5   5    0.30    1.10
   6  -5  -5    0.90    0.40
   6  -5  -5    0.10    0.70
   6  -5  -5    0.20    1.10
   6  -5  -5    0.80    0.60
   6  -5  -5    3.30    1.50
   6   5  -5    0.40    0.90
   6   5  -5    0.70    1.50
  -6  -5   5    1.30    1.50
  -6  -5   5    0.00    2.40
  -6   5   4   10.40    3.50
  -6   5   4    9.50    3.50
  -6   5   4   11.50    8.60
  -6   5   4    9.10    3.00
   6  -5  -4    5.70    2.20
   6  -5  -4   17.30   12.70
   6  -5  -4   10.90    3.50
   6  -5  -4    5.30    2.50
   6   5  -4    7.80    3.20
  -6  -5   4    1.70    3.90
  -6  -5   4   14.60    5.30
  -6   5   3   32.80   10.90
  -6   5   3   17.30    6.90
  -6   5   3   17.50    5.20
  -6   5   3   20.20    7.60
  -6   5   3   48.60   42.50
   6  -5  -3   14.80    4.40
   6  -5  -3   56.59   49.50
   6  -5  -3   14.20    5.40
   6  -5  -3   16.70    6.70
   6   5  -3   22.20    8.60
  -6  -5   3   22.80    8.80
  -6   5   2   52.39   44.60
  -6   5   2    5.90    2.30
   6  -5  -2   58.39   49.50
   6  -5  -2    5.70    2.40
   6   5  -2    3.50    1.40
  -6  -5   2    3.40    1.40
  -6   5   1   30.00   11.80
  -6   5   1   28.60   10.70
   6  -5  -1   25.70   10.00
   6  -5  -1   32.90   12.30
   6   5  -1   34.00   10.30
  -6  -5   1   35.30   10.70
  -6   5   0    4.20    1.80
   6  -5   0    3.50    1.60
   6   5   0    2.20    0.80
  -6  -5   0    1.50    0.80
  -6   5  -1    6.00    2.30
   6  -5   1    6.60    2.60
   6   5   1    9.00    3.10
   6   5   1    6.40    2.10
   6   5   1   11.00    4.00
  -6  -5  -1    8.10    2.60
  -6  -5  -1    6.80    2.50
  -6  -5  -1    7.10    2.50
  -6   5  -2   21.00    7.20
   6  -5   2   18.30    6.30
   6   5   2   27.20   18.50
   6   5   2   45.70   11.90
   6   5   2   34.90   11.90
   6   5   2   28.00    9.90
  -6  -5  -2   17.90   12.20
  -6  -5  -2   45.80   11.90
  -6  -5  -2   36.30   12.70
  -6  -5  -2   33.00   11.20
  -6   5  -3    9.50    3.10
   6  -5   3   10.40    3.30
   6   5   3    7.30    2.60
   6   5   3   18.80   13.00
   6   5   3    2.90    2.40
  -6  -5  -3   18.70   12.90
  -6  -5  -3    7.00    3.10
  -6  -5  -3    5.80    2.30
  -6   5  -4   -0.50    1.50
  -6   5  -4    1.00    0.50
   6  -5   4    0.80    2.20
   6  -5   4    1.10    0.50
   6   5   4    1.80    1.10
   6   5   4   -0.30    0.90
  -6  -5  -4    1.80    1.10
  -6  -5  -4    2.40    1.40
  -6   6   5    3.20    1.00
  -6   6   5    2.00    1.90
  -6   6   5    3.20    1.20
   6  -6  -5    2.50    0.90
   6  -6  -5    4.60    1.30
   6  -6  -5    0.80    1.00
   6  -6  -5    1.70    1.20
   6   6  -5    0.70    1.90
  -6  -6   5    1.70    1.60
  -6  -6   5    0.60    2.90
  -6   6   4    0.90    0.40
  -6   6   4    3.40    1.70
  -6   6   4    3.20    1.70
  -6   6   4    7.20    5.60
  -6   6   4    0.70    0.50
  -6   6   4    3.30    1.60
   6  -6  -4    3.30    1.60
   6  -6  -4    0.70    0.30
   6  -6  -4    6.00    4.70
   6  -6  -4    0.60    0.40
   6  -6  -4    2.30    1.10
   6  -6  -4    5.70    3.00
   6   6  -4    0.50    0.50
  -6  -6   4    1.40    0.70
  -6   6   3    2.80    1.50
  -6   6   3    4.50    1.60
  -6   6   3   45.10   39.40
  -6   6   3    3.50    1.60
   6  -6  -3   58.39   50.99
   6  -6  -3    3.20    1.20
   6  -6  -3    2.60    1.20
   6  -6  -3    5.70    2.80
   6   6  -3    4.40    2.50
  -6  -6   3    1.90    1.80
  -6   6   2    4.60    1.90
  -6   6   2   14.90   13.00
   6  -6  -2    7.00    6.70
   6  -6  -2    6.30    2.70
   6   6  -2   15.30    5.10
  -6  -6   2    9.30    3.20
  -6   6   1   95.69   94.99
  -6   6   1   15.70    5.90
   6  -6  -1  139.99  138.99
   6  -6  -1   16.00    6.10
   6   6  -1   13.90    4.20
  -6  -6   1   14.30    4.40
  -6   6   0   10.60    4.10
   6  -6   0    8.20    3.30
   6   6   0    3.10    1.00
   6   6   0    7.30    2.70
  -6  -6   0    2.60    1.00
  -6  -6   0    5.40    2.00
  -6   6  -1    1.10    0.90
   6  -6   1    3.70    1.80
   6   6   1    5.60    2.00
   6   6   1    3.50    1.30
   6   6   1    2.30    1.40
  -6  -6  -1    6.70    2.40
  -6  -6  -1    1.80    1.20
  -6  -6  -1    4.90    1.80
  -6   6  -2   31.80   11.00
   6  -6   2   35.40   12.20
   6   6   2   55.09   14.30
   6   6   2   65.39   44.40
   6   6   2   43.20   14.60
   6   6   2   41.50   14.50
  -6  -6  -2   46.40   16.20
  -6  -6  -2  114.09   77.39
  -6  -6  -2   51.39   17.40
  -6  -6  -2   51.79   13.50
  -6   6  -3    5.70    1.90
   6  -6   3    5.90    1.90
   6   6   3   13.70    4.40
   6   6   3    3.50    2.70
   6   6   3    7.70    2.90
   6   6   3   13.60    4.80
  -6  -6  -3    2.30    1.90
  -6  -6  -3   11.20    4.00
  -6  -6  -3   12.20    4.10
  -6   6  -4    1.20    0.60
   6  -6   4   -0.30    1.00
   6  -6   4    0.20    0.30
   6   6   4    0.30    0.40
   6   6   4    0.40    0.90
  -6  -6  -4    0.40    0.40
  -6  -6  -4    0.90    1.20
  -6   7   5    0.10    0.30
  -6   7   5    6.10    4.60
  -6   7   5    0.20    0.70
   6  -7  -5    0.50    0.30
   6  -7  -5    3.50    2.60
   6  -7  -5    0.20    0.90
   6  -7  -5    0.90    0.50
   6   7  -5    0.10    1.90
  -6   7   4    3.50    1.80
  -6   7   4    4.50    2.20
  -6   7   4   13.40   10.10
  -6   7   4    0.90    0.40
  -6   7   4    2.80    1.40
  -6   7   4    1.10    0.80
   6  -7  -4    2.90    1.10
   6  -7  -4   12.60    9.40
   6  -7  -4    0.90    0.40
   6  -7  -4    6.00    2.30
   6  -7  -4    1.30    0.60
   6  -7  -4   13.90    5.20
   6   7  -4    1.00    1.70
  -6  -7   4    2.00    2.50
  -6   7   3   12.10    4.40
  -6   7   3   14.10    4.20
  -6   7   3   32.30   28.30
  -6   7   3   17.70    6.20
   6  -7  -3   42.50   37.10
   6  -7  -3   16.60    4.90
   6  -7  -3   14.40    5.00
   6  -7  -3   17.50    6.50
   6   7  -3   14.80    5.30
  -6  -7   3   13.00    4.70
  -6   7   2   10.60    3.80
  -6   7   2    6.30    2.60
   6  -7  -2   13.00    4.60
   6  -7  -2    9.10    3.70
   6   7  -2    8.80    3.10
  -6  -7   2   10.60    3.70
  -6   7   1    5.70    2.30
   6  -7  -1    4.30    2.10
   6   7  -1    4.20    1.30
  -6  -7   1    5.00    1.60
  -6  -7   1    9.70    3.30
  -6   7   0    4.00    1.80
   6  -7   0    3.30    1.60
   6   7   0    0.80    0.40
   6   7   0    3.10    1.40
  -6  -7   0    0.50    0.60
  -6  -7   0    3.90    1.50
  -6   7  -1    1.90    1.30
   6  -7   1    1.60    1.30
   6   7   1    2.20    1.00
   6   7   1    1.10    0.60
   6   7   1    3.70    1.90
  -6  -7  -1    1.60    0.90
  -6  -7  -1    6.20    2.50
  -6   7  -2   37.80   13.00
   6  -7   2   41.50   14.30
   6   7   2   48.70   33.10
   6   7   2   39.10   10.20
   6   7   2   28.90    9.80
   6   7   2   37.30   13.10
  -6  -7  -2   73.29   49.70
  -6  -7  -2   54.59   14.30
  -6  -7  -2   28.10    9.50
  -6  -7  -2   34.10   11.90
  -6   7  -3    5.70    1.90
   6  -7   3    6.70    2.30
   6   7   3    5.00    1.90
   6   7   3   14.80   10.20
   6   7   3    7.50    2.80
   6   7   3    4.20    1.90
  -6  -7  -3   30.80   21.10
  -6  -7  -3    6.30    2.40
  -6  -7  -3    5.10    2.10
  -6   7  -4    1.40    0.70
   6  -7   4    1.30    0.70
   6   7   4    0.40    0.50
   6   7   4    0.60    0.90
  -6  -7  -4    0.30    0.30
  -6  -7  -4    1.80    1.10
  -6   8   5   -1.00    0.90
  -6   8   5    0.10    0.30
  -6   8   5    6.30    4.70
  -6   8   5    0.60    0.70
   6  -8  -5    0.10    0.20
   6  -8  -5    8.50    6.10
   6  -8  -5    0.60    0.50
   6  -8  -5    0.80    1.00
   6   8  -5   -0.30    1.80
  -6   8   4    0.70    2.30
  -6   8   4    6.50    2.00
  -6   8   4    6.90    2.60
  -6   8   4   25.40   17.60
  -6   8   4    3.70    1.50
  -6   8   4    3.90    1.40
   6  -8  -4    5.10    1.60
   6  -8  -4   16.80   11.70
   6  -8  -4    5.70    2.20
   6  -8  -4    3.80    1.40
   6  -8  -4    2.60    2.60
   6   8  -4    3.90    2.80
  -6  -8   4    1.90    3.20
  -6   8   3    9.80    4.00
  -6   8   3   22.60    7.70
  -6   8   3   39.70   27.00
  -6   8   3    8.90    3.20
   6  -8  -3   15.00    5.20
   6  -8  -3   57.19   38.90
   6  -8  -3    8.60    3.00
   6  -8  -3    6.60    3.50
   6   8  -3    6.30    3.10
  -6  -8   3    6.70    3.10
  -6   8   2   23.50   19.90
  -6   8   2    6.70    2.60
   6  -8  -2   21.30   18.00
   6  -8  -2    6.00    2.30
   6   8  -1    0.60    0.70
  -6  -8   1    1.20    0.90
  -6   8   0   56.69   21.20
   6  -8   0   55.89   20.90
   6   8   0   53.99   16.30
   6   8   0   44.60   15.40
  -6  -8   0   54.69   16.60
  -6  -8   0   52.39   18.10
  -6   8  -1   16.20    6.50
   6  -8   1   10.20    4.30
   6   8   1    0.40    0.50
   6   8   1    0.70    1.10
  -6  -8  -1    1.10    0.80
  -6  -8  -1    3.50    1.60
  -6   8  -2   40.20   13.90
   6  -8   2   27.50    9.50
   6   8   2   77.29   52.49
   6   8   2   34.10   11.50
   6   8   2   32.20   11.30
   6   8   2   37.20    9.70
  -6  -8  -2   87.59   59.49
  -6  -8  -2   50.89   13.30
  -6  -8  -2   22.70    8.00
  -6  -8  -2   35.50   12.00
  -6   8  -3    6.10    2.40
   6  -8   3    8.00    3.10
   6   8   3   14.70   11.50
   6   8   3    4.70    1.60
   6   8   3   13.60    4.60
  -6  -8  -3   18.80   14.70
  -6  -8  -3    4.80    1.80
  -6   8  -4    0.70    0.60
   6  -8   4    1.00    0.70
   6   8   4    1.70    1.10
   6   8   4    0.20    0.80
  -6  -8  -4    1.50    0.90
  -6  -8  -4    2.00    1.30
  -6   9   5    3.00    2.10
  -6   9   5    0.20    1.20
  -6   9   5    0.90    0.40
  -6   9   5   -0.20    1.00
  -6   9   5    2.30    0.90
   6  -9  -5    6.10    3.80
   6  -9  -5    0.20    0.20
   6  -9  -5    0.70    0.40
   6  -9  -5    0.40    0.70
   6  -9  -5    1.50    1.10
   6   9  -5   -0.30    1.30
  -6   9   4    5.10    2.80
  -6   9   4    9.60    3.50
  -6   9   4   16.70   11.70
  -6   9   4   10.20    3.30
   6  -9  -4    5.40    2.10
   6  -9  -4   29.70   20.50
   6  -9  -4    9.30    2.90
   6  -9  -4    4.30    2.90
   6   9  -4    7.40    4.50
  -6  -9   4    5.80    4.40
  -6   9   3   13.00    8.90
  -6   9   3   11.10    3.90
   6  -9  -3    5.50    3.90
   6  -9  -3    9.10    3.20
  -6   9   2    3.40    1.70
  -6   9   2   33.30   29.00
  -6   9   2    3.80    2.70
   6  -9  -2    3.20    1.40
   6  -9  -2   27.10   23.70
   6  -9  -2    7.10    3.90
   6   9  -2    8.60    3.70
  -6  -9   2    9.00    3.70
  -6   9   1    7.50    3.20
   6  -9  -1    3.80    2.30
   6   9  -1    4.70    1.50
   6   9  -1    4.50    1.70
  -6  -9   1    4.00    1.30
  -6  -9   1    4.40    1.70
  -6   9   0    7.60    3.20
   6  -9   0    4.70    2.40
   6   9   0    0.80    0.40
  -6  -9   0    1.50    0.70
  -6   9  -1    4.40    2.20
   6  -9   1    5.60    2.80
   6   9   1    2.50    1.00
   6   9   1    7.50    3.00
  -6  -9  -1    3.00    1.50
  -6  -9  -1    5.80    2.30
  -6   9  -2   10.60    3.70
   6  -9   2   11.00    3.80
   6   9   2   10.40    3.60
   6   9   2  134.89   91.59
   6   9   2   11.40    4.00
  -6  -9  -2  153.68  104.39
  -6  -9  -2    9.90    3.40
  -6  -9  -2    8.20    2.90
  -6   9  -3    4.40    1.90
   6  -9   3    5.70    2.30
   6   9   3    8.00    6.20
   6   9   3    5.10    1.60
   6   9   3    4.80    1.40
   6   9   3    5.10    2.20
  -6  -9  -3    7.70    6.10
  -6  -9  -3    7.40    2.50
  -6  -9  -3    6.10    2.20
  -6  -9  -3    6.40    1.90
  -6   9  -4    0.10    0.60
   6  -9   4    0.50    0.70
   6  -9   4    1.20    1.10
   6   9   4    0.80    0.60
   6   9   4    0.70    0.90
  -6  -9  -4    0.10    0.20
  -6  -9  -4    0.50    1.00
  -6  10   5    3.40    1.20
  -6  10   5    2.90    2.00
  -6  10   5    2.00    1.30
   6 -10  -5    2.30    1.20
   6 -10  -5    2.70    1.80
   6 -10  -5    2.20    1.00
   6 -10  -5    2.40    0.70
   6  10  -5    0.30    1.50
  -6  10   4    0.50    2.10
  -6  10   4    2.40    1.40
  -6  10   4    4.40    3.60
  -6  10   4    5.10    1.80
   6 -10  -4    3.50    1.50
   6 -10  -4    9.00    6.40
   6 -10  -4    2.90    1.10
   6 -10  -4    4.30    3.40
   6  10  -4    0.10    4.10
  -6 -10   4    4.20    3.80
  -6  10   3    8.40    4.00
  -6  10   3   26.70   18.20
  -6  10   3   12.60    4.50
   6 -10  -3    8.60    3.80
   6 -10  -3   32.30   21.90
   6 -10  -3    8.90    3.10
   6  10  -3    1.40    2.90
  -6 -10   3    2.70    2.60
  -6  10   2   -0.40    2.60
  -6  10   2   14.80   13.00
  -6  10   2    2.80    2.00
   6 -10  -2    1.50    1.20
   6 -10  -2   36.20   31.50
   6 -10  -2    5.50    3.70
   6  10  -2   86.39   32.40
  -6 -10   2   49.00   18.40
  -6  10   1   51.69   19.40
   6 -10  -1   40.20   15.30
   6  10  -1   45.70   14.90
   6  10  -1   54.19   16.40
  -6 -10   1   46.80   15.30
  -6  10   0   15.10    5.90
   6 -10   0   16.90    6.70
   6  10   0    9.80    3.00
   6  10   0   15.70    5.50
  -6 -10   0    9.20    2.90
  -6 -10   0   15.70    5.50
  -6  10  -1   73.09   28.90
   6 -10   1   58.99   23.40
   6  10   1   11.80    4.00
   6  10   1    7.50    3.10
  -6 -10  -1   11.20    4.10
  -6 -10  -1   11.00    4.20
  -6  10  -2   45.90   15.20
   6 -10   2   50.99   16.90
   6  10   2   54.29   16.70
   6  10   2   73.29   24.40
   6  10   2   47.40   15.50
  -6 -10  -2   52.39   16.40
  -6 -10  -2   47.80   15.50
  -6 -10  -2   56.99   19.00
  -6  10  -3    5.70    2.30
   6 -10   3    8.50    3.30
   6  10   3   10.50    8.20
   6  10   3    6.40    1.80
   6  10   3    5.50    2.30
   6  10   3   10.10    3.00
  -6 -10  -3   10.40    8.10
  -6 -10  -3    8.00    2.70
  -6 -10  -3    5.20    2.00
  -6 -10  -3    7.00    2.00
  -6  10  -4   -0.10    0.60
   6 -10   4   -1.10    0.70
   6 -10   4    1.90    1.30
   6  10   4    0.90    0.60
   6  10   4    0.20    0.70
  -6 -10  -4    0.00    0.20
  -6 -10  -4    0.40    1.00
  -6  11   5   10.60    2.90
  -6  11   5    1.70    1.30
  -6  11   5    7.00    2.00
  -6  11   5    3.40    1.50
   6 -11  -5    6.20    1.60
   6 -11  -5    4.00    2.50
   6 -11  -5    5.70    2.00
   6 -11  -5    9.40    2.50
  -6  11   4   10.50    4.30
  -6  11   4    3.10    1.60
  -6  11   4    4.30    1.40
  -6  11   4    3.40    1.50
  -6  11   4    7.00    5.10
   6 -11  -4    3.30    1.10
   6 -11  -4    4.80    3.50
   6 -11  -4    3.30    1.10
   6 -11  -4    4.00    1.60
   6  11  -4   -2.30    4.10
  -6 -11   4    7.50    4.60
  -6  11   3   10.90    4.00
  -6  11   3    3.50    3.00
  -6  11   3   12.80    8.70
  -6  11   3    7.20    2.70
   6 -11  -3   11.30    4.00
   6 -11  -3    7.60    3.50
   6 -11  -3   10.40    3.60
   6 -11  -3   14.70   10.00
   6  11  -3    9.20    5.00
  -6 -11   3   11.60    5.10
  -6  11   2    1.40    1.80
  -6  11   2    9.10    8.00
   6 -11  -2    1.40    1.10
   6 -11  -2   16.20   14.10
   6  11  -2    1.00    1.80
  -6 -11   2    1.70    1.70
  -6  11   1    7.30    3.90
   6 -11  -1   12.90    5.90
  -6  11   0    9.80    4.70
   6 -11   0   10.80    5.40
   6  11   0    2.50    1.40
  -6 -11   0    3.60    1.60
  -6  11  -1    7.70    3.70
   6 -11   1    7.80    3.90
   6  11   1    8.60    3.00
   6  11   1    7.70    3.20
  -6 -11  -1    8.50    3.20
  -6 -11  -1    5.20    2.20
  -6  11  -2   22.80    7.70
   6 -11   2   17.50    6.00
   6  11   2   18.60    5.80
   6  11   2   15.40    5.30
  -6 -11  -2   24.70    8.00
  -6 -11  -2   13.90    4.60
  -6  11  -3    3.60    1.80
   6 -11   3    2.30    2.10
   6 -11   3    2.60    1.80
   6  11   3   13.10   10.20
   6  11   3    3.00    1.10
   6  11   3    3.60    1.10
   6  11   3    5.00    2.10
  -6 -11  -3   10.00    7.80
  -6 -11  -3    1.30    1.00
  -6 -11  -3    2.60    0.90
  -6 -11  -3    2.70    1.30
  -6  11  -4    1.20    0.70
  -6  11  -4    1.00    0.50
   6 -11   4    1.00    0.70
   6  11   4    1.50    1.00
   6  11   4   -0.10    0.60
  -6 -11  -4    1.20    0.70
  -6 -11  -4    0.80    1.00
  -6  12   5    1.20    0.50
  -6  12   5    0.40    0.70
  -6  12   5    1.90    1.00
  -6  12   5    0.70    0.90
   6 -12  -5    0.60    0.40
   6 -12  -5    0.60    0.50
   6 -12  -5    0.90    0.40
   6 -12  -5    8.80    2.90
   6 -12  -5    0.70    0.50
  -6  12   4   17.20    4.80
  -6  12   4   27.70    7.80
  -6  12   4   10.40    8.30
  -6  12   4   19.90    6.40
   6 -12  -4   24.50    7.70
   6 -12  -4   18.20    5.00
   6 -12  -4    8.90    7.00
   6  12  -4   16.20    7.20
  -6 -12   4   16.40    6.30
  -6  12   3    5.30    2.90
  -6  12   3   11.70    4.30
  -6  12   3    9.60    6.60
   6 -12  -3   26.00   17.70
   6 -12  -3   10.40    3.70
   6 -12  -3    5.90    3.40
   6  12  -3    5.80    5.00
  -6 -12   3   12.30    5.60
  -6  12   2   12.30    6.20
   6 -12  -2   14.50    6.40
   6 -12  -2    9.60    8.50
   6  12  -2   15.20    6.60
  -6 -12   2   22.40    8.80
  -6  12   1    3.70    3.50
   6 -12  -1    7.50    4.10
   6  12  -1    8.00    3.20
  -6 -12   1    6.30    2.60
  -6  12   0  169.78   67.09
   6 -12   0  120.39   47.70
   6  12   0  136.19   45.30
  -6 -12   0  132.09   44.00
  -6 -12   0  113.29   42.20
  -6 -12   0   99.29   36.90
  -6  12  -1    9.00    3.70
   6 -12   1   13.20    5.60
   6  12   1   11.40    3.00
   6  12   1    7.10    2.70
  -6 -12  -1   10.90    3.00
  -6 -12  -1   10.80    3.80
  -6  12  -2    2.20    1.80
   6 -12   2    1.60    1.90
   6  12   2    4.50    1.60
   6  12   2    2.30    1.40
   6  12   2    3.90    1.70
  -6 -12  -2    3.60    1.90
  -6 -12  -2    6.60    2.30
  -6 -12  -2    1.90    1.20
  -6  12  -3    9.90    3.40
  -6  12  -3    2.10    1.50
   6 -12   3    5.90    2.60
   6 -12   3    3.90    2.50
   6  12   3   14.80   11.50
   6  12   3    8.60    2.60
   6  12   3    4.80    1.40
   6  12   3    6.20    2.40
  -6 -12  -3    6.50    5.10
  -6 -12  -3    9.40    3.30
  -6 -12  -3    5.70    2.10
  -6 -12  -3    6.50    1.90
  -6  12  -4    0.40    0.60
  -6  12  -4    1.90    0.70
   6 -12   4    1.00    0.70
   6  12   4    0.90    0.60
   6  12   4    0.80    0.70
  -6 -12  -4    1.40    0.90
  -6 -12  -4    1.90    1.10
  -6  13   5    0.50    0.30
  -6  13   5    0.40    0.60
  -6  13   5    0.90    0.80
  -6  13   5    0.90    0.80
   6 -13  -5    2.30    1.40
   6 -13  -5    0.30    0.40
   6 -13  -5    0.10    0.20
  -6  13   4   57.19   16.20
  -6  13   4   16.10    4.50
  -6  13   4   21.60    7.00
  -6  13   4    9.80    7.80
   6 -13  -4   21.50    5.80
   6 -13  -4   24.30    7.70
   6 -13  -4   23.30   18.20
   6  13  -4    8.50    6.00
  -6 -13   4   17.30    7.10
  -6  13   3    1.50    1.50
  -6  13   3    4.80    3.50
  -6  13   3    8.30    3.90
   6 -13  -3    6.50    2.40
   6 -13  -3    6.20    4.60
   6 -13  -3   12.30    5.50
   6  13  -3    1.60    4.80
  -6 -13   3    3.60    3.40
  -6  13   2    3.10    3.30
   6 -13  -2    5.40    3.20
   6  13  -2    6.40    3.20
  -6 -13   2    5.40    2.60
   6  13  -1   71.09   26.60
  -6 -13   1   56.79   21.20
  -6  13   0    9.20    5.40
   6 -13   0   16.80    7.60
   6  13   0    0.60    0.70
  -6 -13   0    0.60    0.70
  -6  13  -1    6.30    3.70
   6 -13   1   13.10    6.30
   6  13   1    4.70    1.90
   6  13   1    3.80    1.00
  -6 -13  -1    5.60    1.70
  -6 -13  -1    2.80    1.20
  -6  13  -2    8.50    3.30
  -6  13  -2    4.10    1.70
   6 -13   2    1.80    2.40
   6 -13   2    3.40    2.30
   6  13   2    3.70    1.80
   6  13   2    6.60    2.20
   6  13   2    5.50    2.00
  -6 -13  -2    4.60    2.20
  -6 -13  -2    4.60    1.60
  -6  13  -3    0.40    1.30
  -6  13  -3   -0.20    0.50
   6 -13   3    2.60    1.80
   6 -13   3    0.90    1.80
   6  13   3    0.40    0.40
   6  13   3   12.40    8.80
   6  13   3    0.30    0.50
   6  13   3    1.30    1.30
  -6 -13  -3    2.60    1.20
  -6 -13  -3    9.50    6.70
  -6 -13  -3    0.90    0.60
  -6 -13  -3    0.10    0.70
  -6  13  -4    1.60    0.80
  -6  13  -4    1.00    0.50
   6 -13   4    1.40    0.70
   6  13   4    2.30    1.30
   6  13   4    0.50    0.60
  -6 -13  -4    0.70    0.40
  -6 -13  -4    2.00    1.00
  -6  14   5    2.70    0.70
  -6  14   5    1.70    1.20
  -6  14   5    1.50    1.00
   6 -14  -5    1.00    0.70
   6 -14  -5    1.40    0.60
   6 -14  -5    3.60    0.90
  -6  14   4    3.50    1.40
  -6  14   4    4.20    3.50
  -6  14   4    2.10    1.30
   6 -14  -4    4.20    1.40
   6 -14  -4    4.20    3.40
   6 -14  -4    1.90    0.80
   6  14  -4    2.60    4.70
  -6 -14   4    5.70    4.50
  -6  14   3   14.40    6.20
  -6  14   3   13.70   10.00
  -6  14   3    7.30    3.30
   6 -14  -3   15.80   11.50
   6 -14  -3    5.20    2.10
   6  14  -3    2.90    5.30
  -6 -14   3    7.20    5.00
  -6  14   2    6.40    3.60
   6 -14  -2    7.20    3.90
   6  14  -2    1.00    2.60
  -6 -14   2    4.10    2.90
  -6  14   1   28.60   12.30
   6 -14  -1   30.60   12.50
  -6  14   0    9.50    5.80
   6 -14   0    4.40    3.70
   6  14   0    1.80    0.70
  -6 -14   0    1.00    0.50
  -6  14  -1    5.20    3.90
   6 -14   1    0.40    3.30
   6 -14   1    2.20    2.30
   6  14   1    2.80    0.80
   6  14   1    3.30    1.50
  -6 -14  -1    1.70    0.70
  -6 -14  -1    3.00    1.30
  -6  14  -2   10.60    4.30
   6 -14   2   10.40    4.50
   6  14   2   20.50    6.30
   6  14   2   13.60    4.40
  -6 -14  -2   19.50    6.40
  -6 -14  -2   14.30    4.50
  -6  14  -3    3.00    1.10
  -6  14  -3    1.60    1.40
   6 -14   3    2.10    1.80
   6 -14   3    3.00    1.90
   6  14   3    4.90    3.50
   6  14   3    0.70    0.40
   6  14   3    1.80    0.80
   6  14   3    0.80    1.20
  -6 -14  -3    0.60    0.60
  -6 -14  -3    5.90    4.20
  -6 -14  -3    0.70    0.70
  -6 -14  -3    0.40    0.90
  -6  14  -4    0.60    0.60
   6 -14   4   -0.10    0.60
   6  14   4    0.60    0.40
   6  14   4   -0.20    0.60
  -6 -14  -4    1.10    0.60
  -6 -14  -4    0.10    0.80
  -6  15   5    3.40    0.90
  -6  15   5    2.20    1.40
  -6  15   5    1.40    1.20
   6 -15  -5    3.40    2.00
   6 -15  -5    1.20    0.60
   6 -15  -5    2.60    0.70
  -6  15   4    5.20    1.80
  -6  15   4    6.20    4.90
  -6  15   4    6.20    2.30
   6 -15  -4    5.30    1.60
   6 -15  -4    6.70    2.20
   6 -15  -4    3.80    3.00
   6  15  -4   -0.10    4.20
  -6 -15   4    5.40    4.40
  -6  15   3   35.30   25.70
  -6  15   3   35.90   12.40
   6 -15  -3   24.30   17.70
   6 -15  -3   43.10   14.50
  -6  15   2    2.70    2.70
   6 -15  -2    4.70    3.60
   6  15  -2    2.00    3.60
  -6 -15   2    2.40    3.10
  -6  15   1   12.20    5.60
   6 -15  -1    7.10    3.70
   6  15  -1    3.50    2.00
  -6 -15   1    1.60    1.30
  -6  15   0    4.20    4.90
   6 -15   0    9.60    4.60
   6  15   0    0.40    0.20
  -6 -15   0    0.00    0.20
  -6  15  -1   11.90    5.30
  -6  15  -1   25.30    8.10
   6 -15   1   15.20    6.00
   6 -15   1   15.70    5.60
   6  15   1   25.60    7.90
  -6 -15  -1   21.00    6.50
  -6  15  -2    7.50    2.60
  -6  15  -2   -3.50    3.40
   6 -15   2    3.20    3.00
   6 -15   2    5.00    2.60
   6  15   2    4.50    1.50
   6  15   2    1.90    1.20
  -6 -15  -2    2.90    1.50
  -6 -15  -2    5.70    2.00
  -6  15  -3    0.10    1.40
   6 -15   3   -0.70    1.70
   6  15   3   -0.10    0.50
   6  15   3    0.80    1.00
  -6 -15  -3    0.50    0.80
  -6 -15  -3    9.20    6.50
  -6 -15  -3    0.20    0.70
  -6 -15  -3    0.60    0.70
  -6  15  -4    0.40    0.60
   6 -15   4    0.90    0.70
   6  15   4    0.90    0.50
   6  15   4    0.70    0.80
  -6 -15  -4    1.30    0.70
  -6 -15  -4    3.10    1.30
  -6  16   5    2.20    0.60
  -6  16   5    2.30    1.40
  -6  16   5    1.60    1.20
   6 -16  -5    1.50    0.40
   6 -16  -5    2.80    1.00
  -6  16   4    3.50    1.60
  -6  16   4   25.90   18.30
  -6  16   4    5.30    2.30
   6 -16  -4    1.50    0.80
   6 -16  -4    2.50    1.00
   6 -16  -4   27.40   19.30
   6  16  -4    2.50    4.90
  -6 -16   4    6.80    4.50
  -6  16   3   13.20    5.30
  -6  16   3    2.00    1.50
   6 -16  -3   16.70    5.70
   6 -16  -3    1.10    0.90
   6  16  -3    6.10    6.40
  -6 -16   3   11.60    8.10
  -6  16   2    3.70    3.10
   6 -16  -2    3.00    3.90
   6  16  -2    1.20    4.40
  -6 -16   2    3.10    2.90
  -6  16   1   18.70    7.40
   6 -16  -1   18.90    7.30
   6  16  -1   22.10    7.80
  -6 -16   1   29.40    9.70
  -6  16   0   10.40    5.50
  -6  16   0    1.90    1.00
   6 -16   0    7.30    3.80
   6 -16   0   -0.20    1.90
   6  16   0    0.60    0.30
  -6 -16   0    0.60    0.30
  -6  16  -1   10.70    3.50
  -6  16  -1   11.70    5.80
   6 -16   1    8.50    3.60
   6 -16   1   14.10    5.70
   6  16   1   12.50    3.90
   6  16   1   11.20    3.80
  -6 -16  -1   15.90    5.00
  -6 -16  -1   10.00    3.40
  -6  16  -2   43.20   13.50
  -6  16  -2   35.70   12.00
   6 -16   2   26.10    8.40
   6 -16   2   19.80    7.00
   6  16   2   30.30    9.30
   6  16   2   32.50   10.10
  -6 -16  -2   38.40   12.00
  -6 -16  -2   31.80    9.80
  -6  16  -3   -0.80    1.40
  -6  16  -3    1.00    0.60
   6 -16   3   -0.50    1.50
   6  16   3    1.70    0.80
   6  16   3    0.40    0.80
  -6 -16  -3    0.00    0.70
  -6 -16  -3    1.30    0.80
  -6  17   5    1.00    0.30
  -6  17   5    1.00    0.70
  -6  17   5    1.50    1.30
   6 -17  -5    2.00    0.90
   6 -17  -5    1.70    0.40
  -6  17   4    1.50    1.30
  -6  17   4   29.30   20.70
  -6  17   4    2.10    1.50
   6 -17  -4    2.50    1.10
   6 -17  -4    1.00    0.60
   6 -17  -4   33.00   23.20
   6  17  -4    1.40    3.90
  -6 -17   4    4.50    3.90
  -6  17   3    8.30    5.80
  -6  17   3    2.90    2.70
   6 -17  -3    5.50    3.80
   6 -17  -3    1.10    1.10
   6  17  -3    0.70    5.40
  -6 -17   3    2.70    6.60
  -6  17   2   11.60    5.40
   6 -17  -2    8.40    5.90
   6  17  -2    1.80    4.50
  -6 -17   2    9.20    4.80
  -6  17   1    2.80    2.90
   6 -17  -1    5.10    3.90
   6 -17  -1    3.00    1.90
   6  17  -1    5.40    3.30
  -6 -17   1    7.50    3.20
  -6  17   0    4.80    4.70
  -6  17   0    1.10    0.80
   6 -17   0    2.10    3.00
   6 -17   0    3.20    2.60
   6  17   0    0.70    0.30
   6  17   0   -0.20    1.10
  -6 -17   0    0.40    0.30
  -6 -17   0    1.70    0.90
  -6  17  -1   32.90   10.50
  -6  17  -1   11.90    7.00
   6 -17   1   30.30    9.90
   6 -17   1   23.20    8.80
   6  17   1   38.20   12.40
   6  17   1   29.80    9.20
  -6 -17  -1   44.80   13.80
  -6 -17  -1   30.50    9.90
  -6 -17  -1   36.00   11.10
  -6  17  -2   -4.70    3.80
  -6  17  -2    2.20    1.10
   6 -17   2    2.30    3.00
   6 -17   2    1.70    1.40
   6  17   2    1.50    0.50
   6  17   2    4.70    1.90
  -6 -17  -2    2.20    1.10
  -6 -17  -2    5.20    1.80
  -6  17  -3    0.40    1.50
  -6  17  -3    0.50    0.50
   6 -17   3    0.10    1.10
   6  17   3    0.30    0.80
   6  17   3    0.70    0.80
  -6 -17  -3    0.20    0.60
  -6 -17  -3    0.30    0.70
  -6  18   5    0.00    0.20
  -6  18   5    0.40    0.30
  -6  18   5    2.30    1.50
   6 -18  -5    0.10    0.20
   6 -18  -5    3.00    1.10
  -6  18   4    2.80    2.10
  -6  18   4    1.80    1.30
   6 -18  -4    3.70    1.40
   6 -18  -4    1.60    0.70
   6 -18  -4    2.30    1.70
   6  18  -4    0.70    2.90
  -6  18   3    0.10    2.30
   6  18  -3    0.10    4.50
  -6 -18   3   10.20    5.60
  -6  18   2    5.80    5.50
   6  18  -2    0.60    5.60
  -6 -18   2    6.20    5.20
  -6  18   1    4.40    3.50
  -6  18   1   13.10    4.20
   6 -18  -1    6.20    4.50
   6 -18  -1    9.70    3.50
   6  18  -1    4.50    4.00
  -6 -18   1   10.60    4.10
  -6  18   0   15.40    6.60
  -6  18   0    4.80    1.70
   6 -18   0    9.70    4.60
   6 -18   0    4.90    2.40
   6  18   0   13.40    4.10
   6  18   0    8.00    2.90
  -6 -18   0    8.10    2.70
  -6  18  -1    7.70    2.60
  -6  18  -1   12.70    6.70
   6 -18   1    5.40    2.20
   6 -18   1   16.70    6.50
   6  18   1   12.00    3.90
   6  18   1   11.00    3.20
  -6 -18  -1    7.30    2.40
  -6 -18  -1    9.70    2.80
  -6  18  -2    0.00    3.20
  -6  18  -2    1.80    1.00
   6 -18   2    2.70    2.60
   6 -18   2    1.40    1.20
   6  18   2    1.30    0.50
   6  18   2    3.40    1.60
  -6 -18  -2    0.90    0.80
  -6 -18  -2    1.70    0.80
  -6  18  -3    1.40    1.20
  -6  18  -3    0.00    0.30
   6 -18   3   -1.30    1.00
   6  18   3    0.10    0.90
  -6 -18  -3    0.10    0.50
  -6 -18  -3    0.10    0.80
  -6  19   4    8.50    5.20
   6 -19  -4    8.10    4.90
   6 -19  -4    3.30    1.30
   6 -19  -4    4.70    1.50
   6  19  -4   -0.80    2.10
   6  19  -3   -2.10    3.80
  -6 -19   3    3.70    3.80
   6 -19  -2    2.90    1.50
   6  19  -2    1.20    5.90
  -6 -19   2    6.40    5.90
  -6  19   1    3.50    4.10
  -6  19   1    1.10    0.70
   6 -19  -1   -9.40    5.60
   6 -19  -1    4.60    2.10
   6  19  -1   -1.20    4.60
  -6 -19   1    3.90    2.60
  -6  19   0    3.50    3.90
  -6  19   0    1.20    0.70
   6 -19   0    0.50    3.80
   6 -19   0    0.40    1.20
   6  19   0    0.40    2.00
  -6 -19   0    4.20    1.70
  -6  19  -1   -4.60    5.30
  -6  19  -1    0.80    0.60
   6 -19   1    1.70    1.20
   6 -19   1   -0.20    3.40
   6  19   1    0.10    0.80
   6  19   1    0.50    0.30
  -6 -19  -1    0.20    0.40
  -6 -19  -1    1.60    0.80
  -6  19  -2   -0.30    0.60
  -6  19  -2   -0.20    3.20
   6 -19   2    1.90    1.80
   6 -19   2    1.60    1.00
   6  19   2    1.60    1.20
  -6 -19  -2    1.90    1.00
  -6  19  -3    0.40    0.90
   6 -19   3    0.10    0.70
   6  19   3    0.30    1.10
  -6  20   4    2.60    1.70
   6 -20  -4    5.90    3.60
   6 -20  -4    4.30    1.60
   6 -20  -3    3.00    1.50
   6  20  -3    0.20    3.10
  -6  20   2   -0.60    0.50
   6 -20  -2    1.10    1.30
   6  20  -2    3.20    5.80
  -6 -20   2    3.30    4.70
  -6  20   1   16.00    7.30
  -6  20   1   28.30    9.00
   6 -20  -1    5.80    6.20
   6 -20  -1   17.20    5.60
   6  20  -1    6.00    5.60
  -6 -20   1   19.00    7.00
  -6  20   0   28.40   10.00
  -6  20   0   59.79   18.50
   6 -20   0   37.50   11.70
   6 -20   0   22.10    8.50
   6  20   0   42.20   12.80
  -6 -20   0   46.90   13.60
  -6  20  -1    4.10    1.50
  -6  20  -1   11.20    6.00
   6 -20   1    7.50    4.10
   6 -20   1    2.50    1.40
   6  20   1    5.90    1.80
   6  20   1    4.40    1.40
  -6 -20  -1    6.00    2.00
  -6 -20  -1    4.50    1.40
  -6 -20  -1    4.80    1.60
  -6  20  -2    0.40    0.60
  -6  20  -2   -0.10    2.40
   6 -20   2   -0.10    0.80
   6 -20   2    0.90    1.50
   6  20   2    0.50    0.30
   6  20   2    0.60    0.90
  -6 -20  -2    1.10    0.60
  -6 -20  -2    0.30    0.60
  -6  20  -3    0.60    0.90
  -6  21   4    1.40    1.00
   6 -21  -4    0.70    0.50
  -6  21   3    0.80    0.50
   6 -21  -3    1.30    1.10
   6  21  -3    0.50    3.30
   6  21  -2   -2.30    4.70
  -6 -21   2   -0.10    3.40
  -6  21   1    4.50    5.60
  -6  21   1    5.30    1.80
   6 -21  -1    5.00    1.80
   6  21  -1    5.50    6.20
  -6 -21   1    0.80    3.80
  -6  21   0    8.70    4.80
  -6  21   0    0.00    0.70
   6 -21   0   -3.20    4.30
   6 -21   0    0.20    1.00
   6  21   0   -4.10    3.00
  -6 -21   0    0.60    1.40
  -6  21  -1    7.80    4.60
  -6  21  -1   17.50    5.80
   6 -21   1    8.40    4.40
   6 -21   1   16.20    5.40
   6  21   1   16.00    4.30
  -6 -21  -1   25.10    6.60
  -6  21  -2    0.80    2.30
  -6  21  -2    0.80    0.60
   6 -21   2    1.50    1.50
   6  21   2    1.20    0.40
  -6 -21  -2    0.40    0.50
  -6  22   4    2.30    1.50
   6 -22  -4    4.50    2.70
  -6  22   3    2.50    0.90
   6 -22  -3    0.20    0.70
  -6  22   2    0.70    0.50
   6 -22  -2    1.40    0.90
   6  22  -2    2.20    3.50
  -6  22   1    5.80    1.90
   6 -22  -1    5.30    1.90
   6  22  -1    1.60    5.90
  -6 -22   1    6.20    3.80
  -6  22   0    1.80    4.10
  -6  22   0    0.10    0.60
   6 -22   0    1.00    4.40
   6 -22   0   -0.10    0.90
   6  22   0   -0.30    3.90
  -6 -22   0    1.80    1.60
  -6  22  -1   -0.40    2.30
  -6  22  -1    3.00    1.20
   6 -22   1    4.90    2.90
   6 -22   1    1.70    1.10
   6  22   1    0.10    0.20
   6  22   1    0.20    0.60
  -6 -22  -1    0.30    0.30
  -6 -22  -1    1.50    0.70
  -6  22  -2    2.10    0.80
  -6  22  -2    2.20    2.00
   6 -22   2    0.00    1.20
   6  22   2    2.40    1.20
  -6 -22  -2    2.70    0.70
  -6  23   4    1.30    0.40
   6 -23  -4    4.80    2.60
  -6  23   3    2.30    0.80
   6 -23  -3    3.60    1.20
  -6  23   2    3.70    1.30
   6 -23  -2    2.90    1.30
   6  23  -2   -1.90    3.40
  -6  23   1   -0.50    0.50
   6 -23  -1    1.40    0.90
   6  23  -1    0.00    4.50
  -6 -23   1    1.50    2.20
  -6  23   0    2.90    3.50
  -6  23   0    5.00    1.80
   6 -23   0    3.60    1.50
   6 -23   0    1.00    3.90
   6  23   0    0.30    3.60
  -6 -23   0    0.40    1.80
  -6  23  -1    2.30    2.10
  -6  23  -1    3.30    1.20
   6 -23   1    1.40    1.90
   6 -23   1    4.30    1.60
   6  23   1    0.80    1.00
  -6 -23  -1    3.10    1.30
  -6  23  -2    0.80    1.10
   6  23   2    0.30    0.80
  -6 -23  -2    0.40    0.40
  -6 -23  -2    8.70    2.20
  -6  24   3    0.40    0.40
   6 -24  -3    2.70    1.00
  -6  24   2    1.00    0.50
   6 -24  -2    1.20    0.80
  -6  24   1    0.80    0.60
   6 -24  -1    1.30    0.80
   6  24  -1   -2.40    3.70
  -6  24   0    1.80    3.10
  -6  24   0    6.60    2.30
   6 -24   0    6.60    2.30
   6  24   0   -0.30    3.80
  -6 -24   0    3.20    2.20
  -6  24  -1    0.90    1.90
  -6  24  -1    1.10    0.70
   6 -24   1    2.20    2.00
   6 -24   1    1.80    0.90
   6  24   1    0.00    0.20
   6  24   1    1.00    1.30
  -6 -24  -1    0.30    0.30
  -6 -24  -1    0.90    1.00
  -6 -24  -2    0.60    0.40
  -6  25   3    0.40    0.40
   6 -25  -3   -0.30    0.50
  -6  25   1    0.50    0.60
   6 -25  -1    1.70    0.80
   6  25  -1   -0.80    4.00
  -6  25   0    1.00    0.70
   6 -25   0    0.80    0.70
   6  25   0   -0.10    3.40
  -6 -25   0    2.50    2.00
  -6  25  -1    1.60    1.70
  -6  25  -1    0.50    0.50
   6  25   1    5.40    1.50
   6  25   1    1.60    1.80
  -6 -25  -1    0.40    1.00
  -6  26   3    0.60    0.40
   6 -26  -3    1.10    0.60
  -6  26   2    0.10    0.40
   6 -26  -2    0.50    0.60
  -6  26   1   10.50    3.30
   6 -26  -1    9.10    2.80
  -6  26   0    5.90    1.80
   6 -26   0    5.00    1.50
   6  26   0   -0.70    2.40
  -6  26  -1    2.30    1.00
   6  26   1    0.30    0.30
  -6 -26  -1    1.50    1.10
  -6  27   3    1.60    0.50
   6 -27  -3    1.20    0.50
  -6  27   2    0.70    0.40
   6 -27  -2    1.10    0.70
  -6  27   1    0.50    0.60
   6 -27  -1    2.80    1.00
  -6  27   0    0.20    0.80
   6 -27   0    1.80    0.90
   6  27   0    0.50    1.90
  -6 -27  -1   -0.30    0.70
  -6  28   3    1.10    0.50
   6 -28  -3    1.80    0.60
  -6  28   2    0.40    0.40
   6 -28  -2    2.20    0.90
  -6  28   1    0.30    0.60
   6 -28  -1    0.50    0.70
  -6  28   0   22.20    5.70
   6 -28   0   20.20    5.00
  -6  29   2    2.10    0.70
   6 -29  -2    1.70    0.70
  -6  29   1    0.30    0.60
   6 -29  -1    1.20    0.70
  -6  29   0    0.00    0.60
  -6  30   2    0.20    0.40
   6 -30  -2    0.80    0.60
  -6  30   1    0.30    0.50
   6 -30  -1    0.80    0.60
  -6  30   0    0.20    0.40
  -6  31   1    0.60    0.50
   6 -31  -1    3.20    1.00
   7   0  -4    3.90    2.90
   7   0  -4    9.50    6.60
   7   0  -4    8.10    2.50
   7   0  -4    5.10    1.60
  -7   0   4   10.90    7.60
  -7   0   4    6.20    2.00
  -7   0   4    4.40    1.60
  -7   0   4    7.10    4.40
   7   0  -2   37.30   32.70
   7   0  -2   90.79   26.40
  -7   0   2   36.00   31.50
  -7   0   2   99.49   28.90
   7   0   2    4.00    3.10
  -7   0  -2    9.80    7.20
   7   0   4    1.40    0.90
  -7   0  -4    0.70    0.50
  -7   1   5    0.30    1.60
  -7   1   5    2.10    1.60
  -7   1   5    0.40    0.40
  -7   1   5    0.00    0.80
   7  -1  -5    0.10    0.20
   7  -1  -5    0.90    0.80
   7  -1  -5    0.10    0.70
   7  -1  -5   -0.40    1.30
   7   1  -5    0.90    0.90
   7   1  -5    0.10    0.30
   7   1  -5   -1.20    1.40
   7   1  -5    0.90    0.90
  -7  -1   5    0.80    0.90
  -7  -1   5    0.20    0.40
  -7  -1   5    1.40    1.60
  -7   1   4    2.00    0.80
  -7   1   4    5.00    3.30
  -7   1   4    7.70    5.50
  -7   1   4    1.60    0.90
   7  -1  -4   10.60    7.40
   7  -1  -4    0.60    0.30
   7  -1  -4   -0.10    1.60
   7  -1  -4    1.10    0.50
   7  -1  -4    1.60    0.80
   7   1  -4    0.40    0.30
   7   1  -4    0.80    0.70
   7   1  -4   -0.40    3.00
   7   1  -4    4.00    3.20
  -7  -1   4    5.50    4.00
  -7  -1   4    3.30    3.60
  -7  -1   4    1.50    1.00
  -7  -1   4    0.40    0.50
  -7   1   3   11.80    4.40
  -7   1   3   12.40    3.20
  -7   1   3   31.60   21.50
   7  -1  -3    8.40    3.30
   7  -1  -3   32.10   11.00
   7   1  -3   15.50    4.00
   7   1  -3   23.30    7.60
   7   1  -3    6.00    3.30
   7   1  -3   58.39   39.80
  -7  -1   3   60.09   40.90
  -7  -1   3   18.10    6.00
  -7  -1   3    8.00    4.20
  -7   1   2   14.70    4.40
   7  -1  -2   15.40    4.60
   7  -1  -2   58.29   23.00
   7   1  -2    5.30    7.30
   7   1  -2   13.60    4.20
  -7  -1   2   12.70   12.90
  -7  -1   2   17.70    5.50
  -7   1   1    5.20    2.00
  -7   1   1    5.30    5.60
   7  -1  -1    8.10    2.80
   7  -1  -1    3.80    3.90
   7  -1  -1    3.50    1.40
   7   1  -1    9.10    3.30
  -7  -1   1    4.90    1.80
  -7  -1   1    6.40    2.50
   7  -1   0    3.80    1.50
   7   1   0    3.60    1.60
  -7  -1   0    4.70    1.80
   7  -1   1   69.69   27.50
   7   1   1   20.20   17.70
  -7  -1  -1   12.40   11.10
  -7  -1  -1   33.00   11.20
  -7   1  -2    6.60    4.90
   7  -1   2    5.00    3.80
   7  -1   2   47.30   15.60
   7   1   2   19.50   14.30
   7   1   2   30.80    9.80
  -7  -1  -2   10.60    7.80
  -7  -1  -2   42.90   13.40
   7  -1   3    4.60    1.70
   7   1   3    1.30    1.40
   7   1   3    1.20    1.30
  -7  -1  -3    1.00    1.00
  -7  -1  -3    1.30    1.40
  -7   1  -4    0.60    0.40
   7  -1   4    1.00    0.60
   7  -1   4   15.00    4.90
   7   1   4    0.50    0.30
  -7  -1  -4    0.40    0.30
  -7   2   5    0.50    0.20
  -7   2   5    1.40    1.60
  -7   2   5    3.20    2.40
  -7   2   5    0.80    0.80
  -7   2   5    0.20    0.10
   7  -2  -5    0.20    0.10
   7  -2  -5    2.00    1.50
   7  -2  -5    0.50    0.70
   7  -2  -5    0.10    1.10
   7   2  -5    0.30    1.40
   7   2  -5    0.60    0.80
   7   2  -5   -0.30    0.80
   7   2  -5    0.20    0.10
  -7  -2   5    1.00    1.10
  -7  -2   5    0.40    0.20
  -7   2   4    4.20    1.30
  -7   2   4    3.20    2.10
  -7   2   4    3.10    2.50
  -7   2   4    3.20    1.30
   7  -2  -4    2.10    1.60
   7  -2  -4   16.80   11.60
   7  -2  -4    4.00    1.30
   7  -2  -4    3.20    1.10
   7   2  -4    2.80    1.20
   7   2  -4    1.90    2.60
   7   2  -4   -0.20    2.80
   7   2  -4    1.90    0.80
  -7  -2   4    3.50    3.20
  -7  -2   4    2.40    1.10
  -7  -2   4    4.70    1.80
  -7   2   3   12.50    9.00
  -7   2   3   12.50    2.00
  -7   2   3    9.90    3.40
   7  -2  -3   18.60   12.90
   7  -2  -3   10.60    3.70
   7   2  -3   20.50   14.30
   7   2  -3   11.90    1.90
   7   2  -3   58.09    9.30
   7   2  -3   10.30    3.50
  -7  -2   3   36.50   25.20
  -7  -2   3    7.90    2.90
  -7  -2   3   56.59    9.20
  -7  -2   3   12.70    2.10
  -7   2   2    1.30    1.00
  -7   2   2  190.28  165.88
  -7   2   2    5.60    2.30
   7  -2  -2  108.29   94.59
   7  -2  -2    4.10    1.70
   7  -2  -2    4.50    1.50
   7   2  -2    1.60    1.70
  -7  -2   2   46.60   41.20
  -7  -2   2    2.40    2.00
  -7   2   1   99.89   37.20
  -7   2   1   81.69   28.10
  -7   2   1   97.99   82.59
   7  -2  -1  113.89   39.20
   7  -2  -1  160.28  135.09
   7  -2  -1  109.19   40.70
   7   2  -1   81.99   28.30
   7   2  -1   85.89   29.60
  -7  -2   1   72.09   24.90
  -7  -2   1   93.39   32.20
  -7  -2   1   93.89   28.40
  -7   2   0   29.60   11.10
   7  -2   0   34.20   12.80
   7   2   0   23.50    8.10
   7   2   0   14.30    4.50
   7   2   0   14.50    5.10
  -7  -2   0   18.50    5.70
  -7  -2   0   15.30    5.40
  -7  -2   0   21.50    7.40
  -7   2  -1  182.58   71.89
   7  -2   1  208.58   82.09
   7   2   1  194.38  169.18
   7   2   1  239.38   79.69
   7   2   1  186.78   69.59
  -7  -2  -1  156.68  136.29
  -7  -2  -1  237.88   79.19
  -7   2  -2   33.00   24.00
  -7   2  -2    4.00    1.40
   7  -2   2   66.69   48.50
   7  -2   2    2.60    0.90
   7   2   2   55.59   40.50
   7   2   2    1.90    1.60
  -7  -2  -2   49.00   35.70
  -7  -2  -2    1.30    1.50
  -7   2  -3    1.60    1.10
   7  -2   3    0.90    0.60
   7   2   3    0.70    0.60
   7   2   3    0.30    1.20
  -7  -2  -3    0.90    0.70
  -7  -2  -3    1.10    1.40
  -7   2  -4    0.70    0.50
  -7   2  -4    4.10    1.40
   7  -2   4    0.10    0.20
   7  -2   4    3.90    1.30
   7   2   4    0.90    0.60
  -7  -2  -4    0.60    0.40
  -7   3   5    3.70    1.30
  -7   3   5    0.90    1.50
  -7   3   5    3.00    1.00
  -7   3   5    6.10    1.80
  -7   3   5    0.90    1.00
   7  -3  -5    3.90    1.10
   7  -3  -5    0.20    0.60
   7  -3  -5    5.80    1.60
   7  -3  -5    1.50    1.10
   7   3  -5    0.10    0.70
   7   3  -5    5.40    2.30
  -7  -3   5    0.40    1.00
  -7  -3   5    1.90    1.30
  -7   3   4    4.10    0.80
  -7   3   4    8.40    3.40
  -7   3   4    2.90    1.20
  -7   3   4    9.20    6.50
   7  -3  -4    3.20    0.60
   7  -3  -4    9.00    3.40
   7  -3  -4    2.40    0.90
   7  -3  -4    5.80    4.20
   7   3  -4    7.60    5.90
   7   3  -4    1.50    1.00
   7   3  -4    4.20    0.90
  -7  -3   4    8.00    6.50
  -7  -3   4    2.90    0.70
  -7  -3   4    3.20    1.50
  -7   3   3   53.19   18.30
  -7   3   3   41.20   14.00
  -7   3   3   25.60   17.70
   7  -3  -3   25.60   17.70
   7  -3  -3   37.00   12.60
   7  -3  -3   51.99   17.90
   7   3  -3   50.59   16.40
   7   3  -3   43.70   29.90
   7   3  -3   50.29   13.10
  -7  -3   3   22.30   15.60
  -7  -3   3   43.30   14.10
  -7   3   2    1.60    1.00
  -7   3   2   27.40   24.30
  -7   3   2    2.40    1.10
   7  -3  -2    2.10    1.00
   7  -3  -2   39.80   35.20
   7  -3  -2    0.50    0.60
   7   3  -2    0.90    0.50
  -7  -3   2    0.80    0.30
  -7   3   1    4.20    1.70
  -7   3   1    6.80    2.50
  -7   3   1  166.88  140.49
   7  -3  -1    3.30    1.40
   7  -3  -1  167.78  141.29
   7  -3  -1    3.70    1.50
   7   3  -1    6.60    2.40
   7   3  -1    5.80    1.90
   7   3  -1    7.50    2.90
  -7  -3   1   10.10    3.50
  -7  -3   1    4.90    1.60
  -7   3   0    3.00    1.40
   7  -3   0    2.20    1.10
   7   3   0    0.00    0.90
   7   3   0    3.60    1.70
  -7  -3   0    0.80    0.70
  -7  -3   0    3.30    1.50
  -7   3  -1   15.30    6.10
   7  -3   1   14.10    5.60
   7   3   1  437.06  380.36
   7   3   1   28.20    9.70
   7   3   1   18.90    7.30
  -7  -3  -1  545.85  474.95
  -7  -3  -1   19.10    6.60
  -7   3  -2    0.70    0.50
   7  -3   2    2.00    0.80
   7   3   2  117.79   85.69
   7   3   2    2.00    1.60
   7   3   2    1.70    1.70
  -7  -3  -2   90.69   65.99
  -7  -3  -2    1.40    1.10
  -7   3  -3    3.60    2.90
  -7   3  -3    0.60    0.50
   7  -3   3    1.00    0.50
   7   3   3    0.10    1.10
   7   3   3    0.40    1.30
  -7  -3  -3    2.40    2.10
  -7  -3  -3    0.50    1.00
  -7   3  -4    1.70    1.40
  -7   3  -4    2.10    0.90
   7  -3   4    0.10    0.30
   7  -3   4    1.10    0.50
   7   3   4    1.20    0.80
  -7  -3  -4    1.30    0.80
  -7   4   5    1.70    0.60
  -7   4   5    0.40    0.50
  -7   4   5    0.50    0.80
  -7   4   5    0.20    0.30
   7  -4  -5    0.60    0.30
   7  -4  -5   -0.20    0.50
   7  -4  -5    0.60    1.20
   7  -4  -5    0.20    0.20
   7   4  -5   -0.10    0.80
   7   4  -5    0.30    0.20
   7   4  -5    0.10    0.70
  -7  -4   5    0.10    0.90
  -7   4   4    6.30    2.70
  -7   4   4    7.80    2.50
  -7   4   4   22.40   13.20
  -7   4   4   14.70    4.50
  -7   4   4    9.50    3.00
   7  -4  -4   15.10    4.40
   7  -4  -4   14.00    4.30
   7  -4  -4   23.00   13.50
   7  -4  -4    8.60    2.90
   7  -4  -4    6.20    2.40
   7   4  -4   13.20    9.40
   7   4  -4   11.20    3.60
  -7  -4   4   13.20   10.90
  -7  -4   4   10.10    3.30
  -7   4   3   17.80    6.20
  -7   4   3   27.50    9.40
  -7   4   3   20.00    7.00
  -7   4   3   34.30   23.50
   7  -4  -3   18.40    6.40
   7  -4  -3   20.50    7.10
   7  -4  -3   22.10    7.70
   7  -4  -3   46.00   31.40
   7   4  -3   32.30   10.50
  -7  -4   3   31.30   10.30
  -7   4   2    1.80    0.90
  -7   4   2    8.10    3.20
  -7   4   2    5.70    5.90
   7  -4  -2    1.70    0.80
   7  -4  -2    7.50    7.40
   7  -4  -2    5.70    2.40
   7   4  -2    1.50    0.50
  -7  -4   2    8.30    3.50
  -7  -4   2    1.70    0.60
  -7   4   1   17.30    6.50
  -7   4   1   20.40    7.20
  -7   4   1   20.70   17.50
   7  -4  -1   15.40   13.10
   7  -4  -1   19.50    6.90
   7  -4  -1   15.40    5.80
   7   4  -1   16.80    5.80
   7   4  -1   17.10    5.20
  -7  -4   1   17.00    5.20
  -7  -4   1   17.40    6.00
  -7   4   0    8.70    3.50
   7  -4   0    7.80    3.20
   7   4   0    2.70    1.20
   7   4   0    4.90    2.10
  -7  -4   0    3.30    1.30
  -7  -4   0    2.70    1.30
  -7   4  -1    6.30    2.20
   7  -4   1    5.40    2.00
   7   4   1    6.10    2.00
   7   4   1    3.10    1.10
   7   4   1   10.90    4.10
  -7  -4  -1   18.50   16.10
  -7  -4  -1    3.10    1.10
  -7  -4  -1   10.00    3.70
  -7  -4  -1    6.10    1.90
  -7   4  -2    5.30    1.80
   7  -4   2    4.00    1.40
   7   4   2    1.90    1.40
   7   4   2    6.70    4.90
   7   4   2    3.40    1.90
  -7  -4  -2    6.90    5.20
  -7  -4  -2    2.60    2.10
  -7  -4  -2    2.90    1.50
  -7   4  -3    3.70    1.40
   7  -4   3    0.70    1.00
   7  -4   3    4.10    1.50
   7   4   3    3.40    2.90
   7   4   3    1.70    1.30
  -7  -4  -3    3.50    3.00
  -7  -4  -3    2.00    1.30
  -7   4  -4    1.20    1.20
  -7   4  -4    1.40    0.60
   7  -4   4   -0.20    0.90
   7  -4   4    0.90    0.50
   7   4   4    3.60    2.10
  -7  -4  -4    3.50    2.10
  -7   5   5    0.10    0.80
  -7   5   5    1.60    0.60
  -7   5   5    0.70    0.60
  -7   5   5    0.10    0.40
   7  -5  -5    0.10    0.20
   7  -5  -5   -0.60    0.60
   7  -5  -5    0.70    0.50
   7  -5  -5    1.70    1.20
   7   5  -5    0.60    0.90
   7   5  -5    0.20    0.70
  -7  -5   5    0.60    1.10
  -7   5   4    2.20    1.50
  -7   5   4    2.20    0.80
  -7   5   4    3.40    2.90
  -7   5   4    0.20    0.30
  -7   5   4    1.50    0.60
   7  -5  -4    1.10    0.50
   7  -5  -4    0.80    0.30
   7  -5  -4    3.80    3.00
   7  -5  -4    4.60    1.80
   7  -5  -4    3.00    1.50
   7   5  -4    0.90    0.40
  -7  -5   4    1.80    0.60
  -7   5   3   19.70    6.80
  -7   5   3   27.40    9.40
  -7   5   3   64.59   43.90
  -7   5   3   18.40    6.40
   7  -5  -3   22.30    7.70
   7  -5  -3   33.60   11.40
   7  -5  -3   91.29   62.09
   7  -5  -3   18.70    6.50
   7   5  -3   17.00    5.70
  -7  -5   3   16.20    5.50
  -7   5   2   43.60   17.20
  -7   5   2   26.60    7.80
  -7   5   2    8.20    7.70
   7  -5  -2    4.00    4.40
   7  -5  -2   37.90   11.00
   7  -5  -2   44.10   17.40
   7   5  -2   61.89   23.10
   7   5  -2   55.29   18.40
  -7  -5   2   58.69   22.00
  -7   5   1    7.90    3.20
  -7   5   1   38.20   32.20
  -7   5   1    8.80    3.50
   7  -5  -1   44.70   37.70
   7  -5  -1   10.50    4.20
   7   5  -1   18.60    7.00
   7   5  -1    9.00    2.80
  -7  -5   1   35.30   13.20
  -7  -5   1    9.90    3.10
  -7   5   0    1.00    0.70
   7  -5   0    1.10    0.80
   7   5   0    0.20    0.50
   7   5   0    5.10    2.20
  -7  -5   0    0.20    0.50
  -7  -5   0    9.00    3.50
  -7   5  -1   41.30   14.20
   7  -5   1   40.00   13.80
   7   5   1   29.90    8.70
   7   5   1   25.60    6.70
   7   5   1   26.30    9.30
  -7  -5  -1   25.10    6.60
  -7  -5  -1   28.70   10.00
  -7  -5  -1   26.20    7.60
  -7   5  -2   36.40   12.00
   7  -5   2   36.80   12.10
   7   5   2   36.70   11.40
   7   5   2   40.70   13.70
   7   5   2   30.00    9.90
  -7  -5  -2   38.60   12.00
  -7  -5  -2   21.30    7.20
  -7  -5  -2   27.00    9.10
  -7   5  -3    8.30    2.90
   7  -5   3    8.60    3.00
   7   5   3   10.70    3.00
   7   5   3    1.40    1.50
   7   5   3    3.90    1.50
  -7  -5  -3    1.80    1.60
  -7  -5  -3    4.50    1.70
  -7  -5  -3   10.70    3.10
  -7   5  -4    1.30    1.00
  -7   5  -4    3.70    1.20
   7  -5   4   -0.30    1.00
   7  -5   4    3.00    0.90
   7   5   4    2.10    1.20
  -7  -5  -4    4.20    2.30
  -7  -5  -4    1.20    1.00
  -7   6   5    0.30    0.60
  -7   6   5    0.20    0.40
  -7   6   5    0.20    0.80
  -7   6   5    1.20    0.70
   7  -6  -5    0.30    0.20
   7  -6  -5   -0.10    0.50
   7  -6  -5    2.00    0.70
   7  -6  -5    0.70    1.00
   7   6  -5    0.00    0.60
  -7  -6   5   -0.10    1.00
  -7   6   4    8.30    6.10
  -7   6   4    3.00    1.00
  -7   6   4    1.50    0.80
  -7   6   4    0.90    0.80
  -7   6   4    3.20    1.70
  -7   6   4    1.20    0.90
   7  -6  -4   10.70    7.50
   7  -6  -4    4.10    1.30
   7  -6  -4    1.30    1.10
   7  -6  -4    2.00    0.90
   7  -6  -4    0.20    1.50
   7   6  -4   -0.80    1.00
  -7  -6   4    1.40    1.60
  -7   6   3   25.60    8.80
  -7   6   3   15.80    5.50
  -7   6   3   86.49   58.79
  -7   6   3   21.10    7.40
   7  -6  -3   15.80    5.50
   7  -6  -3  102.29   69.49
   7  -6  -3   23.40    8.10
   7  -6  -3   21.00    7.30
   7   6  -3   23.70    7.80
  -7  -6   3   24.70    8.20
  -7   6   2    5.30    2.20
  -7   6   2    4.50    1.60
  -7   6   2   49.10   42.90
   7  -6  -2    1.90    0.90
   7  -6  -2   31.80   27.80
   7  -6  -2    4.60    2.20
   7   6  -2    0.60    0.90
  -7  -6   2    2.20    1.60
  -7   6   1   31.10   26.20
  -7   6   1    2.30    1.10
   7  -6  -1   38.70   32.60
   7  -6  -1    2.80    1.50
   7   6  -1    1.40    0.60
  -7  -6   1    4.60    1.90
  -7  -6   1    1.00    0.70
  -7   6   0    8.50    3.40
   7  -6   0    7.70    3.20
   7   6   0    8.70    3.00
   7   6   0   11.70    4.50
  -7  -6   0   10.60    3.70
  -7  -6   0    7.50    2.90
  -7   6  -1    2.80    1.10
   7  -6   1    2.70    1.10
   7   6   1    2.10    0.80
   7   6   1    2.10    0.80
   7   6   1    3.90    1.90
  -7  -6  -1    2.60    1.00
  -7  -6  -1    3.70    1.60
  -7  -6  -1    1.80    0.80
  -7   6  -2    6.30    2.20
   7  -6   2    4.30    1.50
   7   6   2   13.10    9.50
   7   6   2    5.00    1.90
   7   6   2    3.70    1.70
   7   6   2    3.80    1.90
  -7  -6  -2   10.60    7.70
  -7  -6  -2    3.50    1.50
  -7  -6  -2    3.10    1.40
  -7  -6  -2    3.90    2.00
  -7   6  -3    5.30    1.90
   7  -6   3    7.90    2.80
   7   6   3    2.10    1.00
   7   6   3    1.10    1.00
   7   6   3    1.30    1.60
   7   6   3    1.20    1.10
  -7  -6  -3    1.30    1.10
  -7  -6  -3    2.70    1.30
  -7  -6  -3    2.10    1.10
  -7   6  -4    2.50    0.90
   7  -6   4    1.60    0.60
   7   6   4    0.50    0.40
   7   6   4    0.50    0.70
  -7  -6  -4    1.30    0.70
  -7  -6  -4    1.20    0.90
  -7   7   5    1.30    1.20
  -7   7   5   -0.30    0.60
  -7   7   5    1.50    0.70
   7  -7  -5    0.60    0.70
   7  -7  -5    2.00    1.20
   7  -7  -5    1.40    0.50
   7   7  -5   -0.20    1.30
  -7   7   4    6.90    2.40
  -7   7   4   14.30    4.40
  -7   7   4   12.90    4.60
  -7   7   4    7.50    2.50
  -7   7   4   13.10    9.20
   7  -7  -4   11.80    3.60
   7  -7  -4   16.70   11.60
   7  -7  -4   11.30    3.90
   7  -7  -4    8.00    2.50
   7  -7  -4    3.90    2.40
   7   7  -4    7.30    2.90
  -7  -7   4    6.60    2.80
  -7   7   3    1.20    1.10
  -7   7   3    6.20    2.30
  -7   7   3   72.89   49.60
  -7   7   3    2.90    1.30
   7  -7  -3    2.10    1.10
   7  -7  -3    3.20    1.80
   7  -7  -3    3.00    1.20
   7  -7  -3   78.49   53.29
   7   7  -3    1.10    1.30
  -7  -7   3    2.00    1.40
  -7   7   2    6.50    2.10
  -7   7   2  107.39   93.49
  -7   7   2    3.10    1.50
   7  -7  -2    4.00    1.30
   7  -7  -2  166.88  145.29
   7  -7  -2    4.90    2.40
   7   7  -2    1.90    1.10
  -7  -7   2    3.10    1.60
  -7   7   1    1.40    1.00
   7  -7  -1    5.90    5.20
   7  -7  -1    2.20    1.40
   7   7  -1    2.40    0.90
  -7  -7   1    3.00    1.10
  -7   7   0    1.20    1.00
   7  -7   0    0.70    1.30
   7   7   0    0.10    0.40
   7   7   0    1.80    1.20
  -7  -7   0    0.60    0.70
  -7  -7   0    0.50    0.70
  -7   7  -1    5.00    1.90
   7  -7   1    7.00    2.60
   7   7   1    5.20    1.90
   7   7   1    1.80    1.30
   7   7   1    3.80    1.10
  -7  -7  -1    3.50    1.20
  -7  -7  -1    5.20    2.00
  -7   7  -2    7.90    2.70
   7  -7   2    5.90    2.10
   7   7   2   97.89   71.19
   7   7   2   13.50    4.40
   7   7   2   11.00    3.80
   7   7   2    7.40    2.80
  -7  -7  -2   43.00   31.20
  -7  -7  -2   14.60    4.80
  -7  -7  -2    8.70    3.20
  -7  -7  -2    9.80    3.30
  -7   7  -3    7.20    2.60
   7  -7   3    7.90    2.80
   7   7   3    4.70    3.40
   7   7   3    8.90    2.50
   7   7   3    5.50    2.60
  -7  -7  -3    6.60    4.70
  -7  -7  -3   11.60    3.40
  -7   7  -4    1.10    0.50
   7  -7   4    0.60    0.40
   7   7   4    0.20    0.20
   7   7   4   -0.30    0.60
  -7  -7  -4    0.80    0.50
  -7  -7  -4    0.60    0.80
  -7   8   5    0.40    0.70
  -7   8   5    1.10    0.50
  -7   8   5    2.20    1.60
  -7   8   5    0.70    0.70
  -7   8   5    0.50    0.80
   7  -8  -5    1.10    0.50
   7  -8  -5    3.50    2.20
   7  -8  -5    1.00    1.00
   7  -8  -5    1.20    0.40
  -7   8   4   11.40    4.40
  -7   8   4   29.40    8.30
  -7   8   4    8.30    3.10
  -7   8   4   13.70    4.40
  -7   8   4   15.40   10.80
   7  -8  -4   24.80    7.00
   7  -8  -4   12.40    8.70
   7  -8  -4   11.60    4.00
   7  -8  -4   10.10    3.30
   7  -8  -4    4.90    3.30
   7   8  -4    9.40    3.70
  -7  -8   4   13.70    4.80
  -7   8   3    1.80    1.20
  -7   8   3    3.10    1.50
  -7   8   3   48.60   33.10
  -7   8   3    7.00    2.40
   7  -8  -3    2.90    1.30
   7  -8  -3    2.40    1.90
   7  -8  -3    9.70    3.20
   7  -8  -3   68.49   46.60
   7   8  -3   12.00    4.20
  -7  -8   3    8.60    3.00
  -7   8   2   20.70    6.10
  -7   8   2    8.40    7.40
  -7   8   2   17.60    7.10
   7  -8  -2   19.30    5.70
   7  -8  -2    6.50    5.80
   7  -8  -2   19.10    7.80
   7   8  -2   30.30   11.40
  -7  -8   2   22.00    8.40
  -7   8   1    2.50    1.30
   7  -8  -1    2.10    1.50
  -7   8   0   14.40    5.80
   7  -8   0   10.70    4.40
   7   8   0   13.20    4.50
   7   8   0   10.30    4.00
  -7  -8   0   17.20    6.00
  -7  -8   0    9.60    3.70
  -7   8  -1    3.50    1.50
   7  -8   1    6.30    2.40
   7   8   1    4.30    1.30
  -7  -8  -1    3.40    1.20
  -7   8  -2    0.90    0.70
   7  -8   2    1.10    1.00
   7   8   2   14.00    9.60
   7   8   2    1.10    0.70
   7   8   2    2.10    0.90
   7   8   2    4.10    1.70
  -7  -8  -2    5.00    3.50
  -7  -8  -2    0.40    0.90
  -7  -8  -2    4.80    1.80
  -7  -8  -2    4.50    1.60
  -7   8  -3    1.10    0.70
   7  -8   3    1.90    1.10
   7   8   3    8.20    5.80
   7   8   3    1.00    0.70
   7   8   3    0.50    1.60
   7   8   3    4.80    1.70
  -7  -8  -3    8.40    5.90
  -7  -8  -3    2.00    1.10
  -7  -8  -3    1.20    0.90
  -7   8  -4    2.00    0.70
   7  -8   4    2.70    0.90
   7   8   4    0.30    0.20
   7   8   4    0.10    0.60
  -7  -8  -4    0.40    0.30
  -7  -8  -4    0.80    0.80
  -7   9   5   -0.10    0.70
  -7   9   5   -0.60    0.60
  -7   9   5    1.90    0.90
  -7   9   5    1.80    1.10
  -7   9   5    1.80    0.60
   7  -9  -5    3.00    0.90
   7  -9  -5    0.50    0.50
   7  -9  -5    1.40    0.70
   7  -9  -5    1.70    0.60
   7  -9  -5    1.00    0.90
  -7   9   4    4.90    1.60
  -7   9   4    3.80    2.40
  -7   9   4    3.10    3.20
  -7   9   4    2.70    0.80
  -7   9   4    3.00    1.20
   7  -9  -4    3.20    1.10
   7  -9  -4    3.70    3.20
   7  -9  -4    6.50    2.00
   7  -9  -4    8.30    4.10
   7   9  -4    3.70    2.40
  -7  -9   4    4.70    2.40
  -7   9   3    8.80    3.30
  -7   9   3   29.40   21.50
  -7   9   3    7.80    2.80
   7  -9  -3   37.80   27.50
   7  -9  -3   13.20    4.50
   7  -9  -3   10.70    3.50
   7  -9  -3    8.20    3.90
   7   9  -3   18.80    6.20
  -7  -9   3   18.80    6.10
  -7   9   2    7.80    3.00
  -7   9   2   19.60   17.10
  -7   9   2    1.60    1.60
   7  -9  -2    1.40    1.00
   7  -9  -2    7.50    6.60
   7  -9  -2    1.60    1.80
   7   9  -2    4.50    1.80
  -7  -9   2    5.50    2.10
  -7   9   1    4.10    2.10
   7  -9  -1    5.10    2.70
  -7  -9   1    2.30    1.30
  -7   9   0    1.60    1.20
   7  -9   0    0.10    1.40
   7   9   0    2.80    1.40
   7   9   0    0.30    0.50
  -7  -9   0    1.00    0.90
  -7  -9   0    2.00    1.10
  -7   9  -1    5.50    2.10
   7  -9   1    5.20    2.10
   7   9   1    3.60    1.10
   7   9   1    5.00    2.10
  -7  -9  -1    3.40    1.30
  -7  -9  -1    4.20    1.80
  -7   9  -2    3.80    1.50
   7  -9   2    4.80    1.80
   7   9   2    3.10    1.20
   7   9   2    2.70    1.40
  -7  -9  -2   21.70   14.90
  -7  -9  -2    2.20    1.30
  -7  -9  -2    4.80    1.80
  -7   9  -3    2.60    1.20
   7  -9   3    2.80    1.50
   7   9   3    2.10    0.80
   7   9   3    7.50    5.30
   7   9   3    1.70    1.50
   7   9   3    3.20    1.20
  -7  -9  -3    7.60    5.40
  -7  -9  -3    2.80    1.20
  -7  -9  -3    2.00    1.10
  -7   9  -4    0.70    0.50
   7  -9   4    1.20    0.60
   7   9   4    1.50    0.80
   7   9   4    0.80    0.70
  -7  -9  -4    1.90    1.00
  -7  -9  -4    0.20    0.80
  -7  10   5   -0.50    0.60
  -7  10   5    0.30    0.60
  -7  10   5    1.10    0.40
  -7  10   5    0.60    0.80
  -7  10   5    0.40    0.80
   7 -10  -5    0.00    0.30
   7 -10  -5    0.70    0.30
   7 -10  -5    1.00    0.50
   7 -10  -5    4.90    1.80
  -7  10   4   16.30    4.70
  -7  10   4    7.90    3.70
  -7  10   4   11.10    3.20
  -7  10   4    9.50    3.20
  -7  10   4    9.70    7.90
   7 -10  -4    9.10    2.60
   7 -10  -4    5.40    4.50
   7 -10  -4   10.40    3.30
   7 -10  -4    6.90    3.60
   7  10  -4    5.40    2.80
  -7 -10   4    7.00    2.80
  -7  10   3   10.60    4.20
   7 -10  -3    9.90    4.40
   7  10  -3    9.30    3.60
  -7 -10   3   13.50    4.70
  -7  10   2    3.10    2.40
  -7  10   2   60.99   41.40
  -7  10   2    6.20    2.70
   7 -10  -2   69.29   47.00
   7 -10  -2   -0.10    2.50
   7 -10  -2    4.20    1.90
  -7  10   1    8.60    3.80
   7 -10  -1    9.20    4.20
   7  10  -1    6.40    2.10
   7  10  -1    9.40    3.70
  -7 -10   1    8.40    2.80
  -7 -10   1    6.00    2.50
  -7  10   0   20.10    7.10
   7 -10   0   19.50    6.90
   7  10   0   20.00    7.00
   7  10   0   30.90    8.00
  -7 -10   0   33.80    8.80
  -7 -10   0   21.00    7.30
  -7  10  -1    2.30    1.20
   7 -10   1    3.70    1.90
   7  10   1    1.40    0.60
   7  10   1    1.70    1.20
  -7 -10  -1    1.20    0.90
  -7 -10  -1    3.10    1.40
  -7  10  -2    5.00    1.80
   7 -10   2    3.20    1.40
   7  10   2    4.90    1.70
   7  10   2    3.10    1.20
   7  10   2    4.50    1.80
  -7 -10  -2    2.60    1.50
  -7 -10  -2    4.90    1.70
  -7 -10  -2    5.80    2.00
  -7  10  -3    1.80    1.00
   7 -10   3    1.60    1.10
   7  10   3   11.70    8.30
   7  10   3    0.60    0.50
   7  10   3    2.10    0.90
   7  10   3    1.70    1.40
  -7 -10  -3   10.00    7.10
  -7 -10  -3    1.60    1.10
  -7 -10  -3    2.80    1.50
  -7 -10  -3    3.90    1.30
  -7  10  -4    0.00    0.50
   7 -10   4    0.30    0.50
   7  10   4    0.60    0.40
   7  10   4    0.20    0.60
  -7 -10  -4    0.50    0.30
  -7 -10  -4    0.20    0.90
  -7  11   5    0.10    0.60
  -7  11   5    0.20    0.50
  -7  11   5    0.50    0.70
  -7  11   5    0.20    0.60
   7 -11  -5    0.30    0.30
   7 -11  -5    0.70    0.40
  -7  11   4   -0.60    2.10
  -7  11   4    4.70    1.60
  -7  11   4   24.80   19.50
  -7  11   4    3.30    1.40
   7 -11  -4    4.00    1.30
   7 -11  -4   23.60   18.50
   7 -11  -4    5.70    1.90
   7 -11  -4    2.10    2.10
   7  11  -4    4.40    2.70
  -7 -11   4    3.80    2.50
  -7  11   3    9.90    3.60
  -7  11   3    9.60    7.00
  -7  11   3   21.40    7.60
   7 -11  -3    9.90    3.50
   7 -11  -3   10.80    7.90
   7 -11  -3   22.10    8.00
   7  11  -3    9.80    3.90
  -7 -11   3   11.60    4.20
  -7  11   2    9.80    4.20
  -7  11   2    2.10    1.70
  -7  11   2    3.00    2.40
   7 -11  -2    7.00    2.70
   7 -11  -2    5.50    3.80
   7 -11  -2   11.00    4.90
   7  11  -2    5.10    2.10
  -7 -11   2    6.50    2.40
  -7  11   1    7.60    3.10
   7 -11  -1   14.90    5.70
   7  11  -1   10.80    4.20
  -7 -11   1    7.70    3.00
  -7  11   0    2.00    1.40
   7 -11   0    2.00    1.80
   7  11   0    0.70    0.30
   7  11   0    3.20    1.40
  -7 -11   0    0.20    0.50
  -7 -11   0    5.10    1.90
  -7  11  -1   10.80    3.80
   7 -11   1   14.20    5.00
   7  11   1   26.40    8.20
   7  11   1   17.40    5.80
  -7 -11  -1   28.50    9.00
  -7 -11  -1   16.30    5.40
  -7  11  -2    2.60    1.30
   7 -11   2    5.60    2.30
   7  11   2    3.10    1.20
   7  11   2    5.10    1.70
   7  11   2    5.20    2.00
  -7 -11  -2    6.70    2.70
  -7 -11  -2    6.00    2.00
  -7 -11  -2    4.90    1.80
  -7  11  -3    0.60    0.80
   7 -11   3    1.90    1.20
   7  11   3    5.10    3.70
   7  11   3    1.40    0.60
   7  11   3    2.60    1.40
  -7 -11  -3    1.70    1.30
  -7 -11  -3    1.00    1.00
  -7 -11  -3    2.00    1.10
  -7 -11  -3    2.80    1.00
  -7  12   5   -0.10    0.60
  -7  12   5    0.70    0.60
  -7  12   5    1.30    0.80
   7 -12  -5    1.70    1.00
   7 -12  -5    0.50    0.40
  -7  12   4    1.20    1.80
  -7  12   4    6.50    2.00
  -7  12   4   22.20   17.40
  -7  12   4    2.30    1.40
   7 -12  -4    2.90    1.00
   7 -12  -4   29.60   23.10
   7 -12  -4    2.00    0.80
   7 -12  -4    1.10    1.70
   7  12  -4    0.60    2.40
  -7 -12   4    2.20    2.50
  -7  12   3   13.60    5.90
  -7  12   3    9.00    6.60
   7 -12  -3    7.90    5.80
   7 -12  -3   11.10    4.90
   7  12  -3    3.50    2.80
  -7 -12   3    4.70    2.50
  -7  12   2    1.70    2.70
   7 -12  -2    5.70    3.90
   7 -12  -2    3.00    3.20
   7  12  -2   -0.40    1.20
  -7 -12   2    0.70    1.10
  -7  12   1   11.00    4.50
   7 -12  -1    8.30    4.40
   7  12  -1   13.30    3.40
   7  12  -1   12.90    4.30
  -7 -12   1   11.20    2.90
  -7 -12   1   13.90    4.60
  -7  12   0    4.40    2.20
   7 -12   0    6.60    3.20
   7  12   0    2.20    0.60
   7  12   0    6.00    2.30
  -7 -12   0    3.40    1.10
  -7 -12   0    8.30    3.00
   7  12   1    1.30    0.60
   7  12   1    5.20    2.00
  -7 -12  -1    0.20    0.80
  -7 -12  -1    1.50    0.90
  -7  12  -2   11.50    3.90
   7 -12   2    6.70    2.70
   7  12   2   12.20    3.80
   7  12   2   11.80    4.10
   7  12   2    9.60    3.20
  -7 -12  -2   13.60    4.80
  -7 -12  -2    7.70    2.50
  -7 -12  -2   15.60    5.30
  -7  12  -3    1.50    1.00
   7 -12   3    4.20    1.90
   7  12   3    4.10    2.50
   7  12   3    3.30    1.20
   7  12   3    1.20    1.10
  -7 -12  -3    4.00    2.40
  -7 -12  -3    1.70    0.80
  -7 -12  -3    0.80    0.90
  -7  13   5   -0.10    0.70
  -7  13   5    0.50    0.50
  -7  13   5    0.20    0.80
   7 -13  -5    0.80    0.60
   7 -13  -5    0.70    0.40
  -7  13   4    4.20    2.00
  -7  13   4    7.80    5.60
  -7  13   4    2.30    1.20
   7 -13  -4    1.80    0.90
   7 -13  -4    4.20    3.00
   7 -13  -4    1.50    1.70
   7  13  -4   -0.80    3.10
  -7 -13   4    1.30    2.90
  -7  13   3    4.50    2.10
  -7  13   3   15.60   10.70
  -7  13   3    8.60    4.50
   7 -13  -3    4.20    1.70
   7 -13  -3   21.70   14.90
   7 -13  -3    7.20    3.80
   7  13  -3    3.90    2.60
  -7 -13   3    6.50    2.80
  -7  13   2    5.80    3.60
   7 -13  -2    4.80    3.30
   7  13  -2   15.80    5.50
  -7 -13   2   10.60    3.80
  -7  13   1    8.70    4.30
   7 -13  -1   11.10    5.10
   7  13  -1   11.20    3.80
   7  13  -1    4.50    1.20
  -7 -13   1   11.50    3.80
  -7  13   0    5.20    2.80
   7 -13   0    6.70    4.00
   7  13   0    0.50    0.30
   7  13   0    2.70    1.30
  -7 -13   0    0.20    0.30
  -7 -13   0    1.30    0.90
  -7  13  -1    1.90    1.80
   7 -13   1    3.60    2.50
   7  13   1    0.60    0.50
   7  13   1    2.10    1.20
  -7 -13  -1   -0.30    0.70
  -7 -13  -1    1.20    0.80
  -7  13  -2    0.00    1.30
   7 -13   2    4.30    2.40
   7  13   2    2.10    1.00
   7  13   2    1.10    0.60
   7  13   2    1.70    1.10
  -7 -13  -2    1.70    1.40
  -7 -13  -2    3.00    1.20
  -7  13  -3    0.50    0.80
   7 -13   3    1.50    1.20
   7  13   3    6.70    4.10
   7  13   3    3.20    1.10
   7  13   3    2.10    1.20
  -7 -13  -3    4.10    2.50
  -7 -13  -3    2.50    1.00
  -7 -13  -3    0.50    0.80
  -7  14   5    0.20    0.20
  -7  14   5    0.60    0.60
  -7  14   5    1.20    1.10
   7 -14  -5    1.20    0.70
   7 -14  -5    0.50    0.40
   7 -14  -5    0.20    0.10
  -7  14   4    0.20    1.40
  -7  14   4    4.60    1.80
  -7  14   4    7.50    5.40
  -7  14   4   18.80    6.50
   7 -14  -4    7.70    2.40
   7 -14  -4   11.90    8.40
   7 -14  -4   12.50    4.30
   7 -14  -4    1.00    1.80
[truncated: 383,361 more chars]
